# Supplementary material for: Impact of Pregnancy-Related Deaths on Female Life Expectancy in Zambia: Application of Life Table Techniques to Census Data
Source: PLoS One. 2015 Oct 29;10(10):e0141689. doi: 10.1371/journal.pone.0141689 (PMC4626102; doi:10.1371/journal.pone.0141689)
Supplement: S1 Table — (XLSX) [file pone.0141689.s001.xlsx]

## Sheet: Table C1
Table C1. Population of women aged 12+ years by province, Rural/Urban Residence,Number of Children Ever Born Alive, Children Still Living and Children Dead, Zambia 2010
Province and Rural/Urban Residence	Number of women	Average Number of Children Ever Born	Children Ever Born			Children still Living			Children Dead
			Total	Male	Female	Total	Male	Female	Total	Male	Female
Zambia Total	3992401	2.7479	10970814	5464308	5506506	9000504	4469438	4531066	1970310	994870	975440
Rural	2274746	3.1427	7148815	3567054	3581761	5739582	2855265	2884317	1409233	711789	697444
Urban	1717655	2.2251	3821999	1897254	1924745	3260922	1614173	1646749	561077	283081	277996
Central
Total	386021	2.8093	1084458	538919	545539	899774	446814	452960	184684	92105	92579
Rural	276841	3.0346	840090	418093	421997	695084	345875	349209	145006	72218	72788
Urban	109180	2.2382	244368	120826	123542	204690	100939	103751	39678	19887	19791
Copperbelt
Total	645888	2.4712	1596106	794444	801662	1348125	670163	677962	247981	124281	123700
Rural	109856	3.1832	349693	174627	175066	285598	142716	142882	64095	31911	32184
Urban	536032	2.3253	1246413	619817	626596	1062527	527447	535080	183886	92370	91516
Eastern
Total	471841	3.1188	1471563	733697	737866	1153965	573013	580952	317598	160684	156914
Rural	407337	3.2415	1320399	658742	661657	1027534	510525	517009	292865	148217	144648
Urban	64504	2.3435	151164	74955	76209	126431	62488	63943	24733	12467	12266
Luapula
Total	288885	3.1452	908593	452967	455626	701261	348605	352656	207332	104362	102970
Rural	229058	3.2579	746238	372816	373422	572318	285061	287257	173920	87755	86165
Urban	59827	2.7137	162355	80151	82204	128943	63544	65399	33412	16607	16805
Lusaka
Total	727097	2.1673	1575862	783761	792101	1356193	672230	683963	219669	111531	108138
Rural	98312	2.7857	273863	136457	137406	228866	113834	115032	44997	22623	22374
Urban	628785	2.0707	1301999	647304	654695	1127327	558396	568931	174672	88908	85764
Muchinga
Total	206469	3.0761	635128	318258	316870	515417	257034	258383	119711	61224	58487
Rural	168964	3.2224	544463	273179	271284	437607	218542	219065	106856	54637	52219
Urban	37505	2.4174	90665	45079	45586	77810	38492	39318	12855	6587	6268
Northern
Total	315375	3.1506	993623	497129	496494	796337	396666	399671	197286	100463	96823
Rural	252707	3.2954	832762	417299	415463	662636	330703	331933	170126	86596	83530
Urban	62668	2.5669	160861	79830	81031	133701	65963	67738	27160	13867	13293
North-Western
Total	206434	2.9133	601412	299257	302155	511558	254078	257480	89854	45179	44675
Rural	155829	3.1224	486553	242678	243875	410731	204468	206263	75822	38210	37612
Urban	50605	2.2697	114859	56579	58280	100827	49610	51217	14032	6969	7063
Southern
Total	470300	2.8138	1323348	659493	663855	1111794	552322	559472	211554	107171	104383
Rural	342092	3.0992	1060218	529244	530974	884031	439853	444178	176187	89391	86796
Urban	128208	2.0524	263130	130249	132881	227763	112469	115294	35367	17780	17587
Western
Total	274091	2.8484	780721	386383	394338	606080	298513	307567	174641	87870	86771
Rural	233750	2.9713	694536	343919	350617	535177	263688	271489	159359	80231	79128
Urban	40341	2.1364	86185	42464	43721	70903	34825	36078	15282	7639	7643

## Sheet: Table C2 Rural Urban
Table C2. Population of women aged 12+ years by province, Rural/Urban Residence,Number of Children Ever Born Alive, Children Still Living and Children Dead, Zambia 2010
Age & Region	Total Number of women	Average Number of Children Ever Born	Children Ever Born			Children Still Living			Children Dead
			Total	Male	Female	Total	Male	Female	Total	Male	Female
Zambia Total	3992401	2.7479	10970814	5464308	5506506	9000504	4469438	4531066	1970310	994870	975440
12 - 14	486104	0.0163	7947	4000	3947	6924	3431	3493	1023	569	454
15 - 19	735025	0.2392	175811	87622	88189	161182	79880	81302	14629	7742	6887
20 - 24	612600	1.3428	822610	409373	413237	752608	372507	380101	70002	36866	33136
25 - 29	541751	2.6205	1419661	706979	712682	1279281	633721	645560	140380	73258	67122
30 - 34	403076	3.8542	1553530	774823	778707	1371087	680133	690954	182443	94690	87753
35 - 39	314852	4.8461	1525804	763380	762424	1319083	657096	661987	206721	106284	100437
40 - 44	215331	5.6231	1210821	606130	604691	1013909	505437	508472	196912	100693	96219
45 - 49	180156	5.999	1080764	540626	540138	881305	440076	441229	199459	100550	98909
50 - 54	141558	6.2151	879792	439039	440753	683742	342048	341694	196050	96991	99059
55 - 59	94791	6.3631	603169	299663	303506	449826	224820	225006	153343	74843	78500
60 - 64	88456	6.4863	573756	284473	289283	393365	196162	197203	180391	88311	92080
65+	178701	6.2515	1117149	548200	568949	688192	334127	354065	428957	214073	214884
Zambia Rural
Total	2273363	3.1432	7145714	3565538	3580176	5736895	2853935	2882960	1408819	711603	697216
12 - 14	282652	0.0176	4987	2570	2417	4307	2190	2117	680	380	300
15 - 19	405259	0.2992	121237	60581	60656	110453	54881	55572	10784	5700	5084
20 - 24	328902	1.6412	539787	268274	271513	490061	242063	247998	49726	26211	23515
25 - 29	288345	3.1116	897227	446891	450336	798681	395600	403081	98546	51291	47255
30 - 34	216425	4.4847	970606	484771	485835	842695	418765	423930	127911	66006	61905
35 - 39	178320	5.4797	977140	490345	486795	828790	414237	414553	148350	76108	72242
40 - 44	127920	6.1791	790430	397927	392503	646028	324016	322012	144402	73911	70491
45 - 49	108965	6.3855	695798	349456	346342	551315	276443	274872	144483	73013	71470
50 - 54	86527	6.4319	556535	278388	278147	419006	210069	208937	137529	68319	69210
55 - 59	59286	6.4979	385233	191460	193773	279684	139796	139888	105549	51664	53885
60 - 64	61277	6.5282	400026	198647	201379	270834	135041	135793	129192	63606	65586
65+	129485	6.2301	806708	396228	410480	495041	240834	254207	311667	155394	156273
Zambia Urban
Total	1719038	2.2251	3825100	1898770	1926330	3263609	1615503	1648106	561491	283267	278224
12 - 14	203452	0.0145	2960	1430	1530	2617	1241	1376	343	189	154
15 - 19	329766	0.1655	54574	27041	27533	50729	24999	25730	3845	2042	1803
20 - 24	283698	0.9969	282823	141099	141724	262547	130444	132103	20276	10655	9621
25 - 29	253406	2.0616	522434	260088	262346	480600	238121	242479	41834	21967	19867
30 - 34	186651	3.1231	582924	290052	292872	528392	261368	267024	54532	28684	25848
35 - 39	136532	4.0186	548664	273035	275629	490293	242859	247434	58371	30176	28195
40 - 44	87411	4.8094	420391	208203	212188	367881	181421	186460	52510	26782	25728
45 - 49	71191	5.4075	384966	191170	193796	329990	163633	166357	54976	27537	27439
50 - 54	55031	5.8741	323257	160651	162606	264736	131979	132757	58521	28672	29849
55 - 59	35505	6.1382	217936	108203	109733	170142	85024	85118	47794	23179	24615
60 - 64	27179	6.3921	173730	85826	87904	122531	61121	61410	51199	24705	26494
65+	49216	6.3077	310441	151972	158469	193151	93293	99858	117290	58679	58611

## Sheet: Table C3 Total
Table C3. Population of women aged 12-49 years by Age, Number of Children Ever Born Alive 12 Months Prior to the Census, Children Still Living and Children Dead by Marital Status and Rural/Urban Residence Zambia 2010
Age & Marital Status	Total Women	Children Born 12 Months Prior to the Census			Children Born 12 Months Prior to the Census - Still Living			Children Born 12 Months Prior to the Census - Dead
		Total	Male	Female	Total	Male	Female	Total	Male	Female
Total	3488895	442998	224756	218242	423116	214441	208675	19882	10315	9567
12 - 14	486104	921	470	451	870	447	423	51	23	28
15 - 19	735025	58999	29701	29298	56523	28406	28117	2476	1295	1181
20 - 24	612600	128270	65048	63222	123381	62419	60962	4889	2629	2260
25 - 29	541751	114701	58366	56335	109784	55861	53923	4917	2505	2412
30 - 34	403076	74066	37666	36400	70501	35842	34659	3565	1824	1741
35 - 39	314852	45452	23072	22380	42958	21789	21169	2494	1283	1211
40 - 44	215331	16150	8181	7969	15087	7635	7452	1063	546	517
45 - 49	180156	4439	2252	2187	4012	2042	1970	427	210	217
Never married
Total	1415635	31280	15760	15520	30177	15209	14968	1103	551	552
12 - 14	479375	434	217	217	414	211	203	20	6	14
15 - 19	583387	13535	6885	6650	13102	6680	6422	433	205	228
20 - 24	210867	10928	5458	5470	10580	5268	5312	348	190	158
25 - 29	81849	3974	1990	1984	3788	1898	1890	186	92	94
30 - 34	32530	1564	792	772	1487	756	731	77	36	41
35 - 39	15923	640	314	326	612	297	315	28	17	11
40 - 44	7260	149	70	79	142	66	76	7	4	3
45 - 49	4444	56	34	22	52	33	19	4	1	3
Married
Total	1654132	357803	181747	176056	341915	173515	168400	15888	8232	7656
12 - 14	5571	338	175	163	315	162	153	23	13	10
15 - 19	124519	37561	18875	18686	35844	17968	17876	1717	907	810
20 - 24	338806	102719	52197	50522	98818	50118	48700	3901	2079	1822
25 - 29	384492	97830	49892	47938	93791	47822	45969	4039	2070	1969
30 - 34	296937	63223	32167	31056	60294	30668	29626	2929	1499	1430
35 - 39	231830	38876	19693	19183	36789	18633	18156	2087	1060	1027
40 - 44	150699	13615	6897	6718	12753	6454	6299	862	443	419
45 - 49	121278	3641	1851	1790	3311	1690	1621	330	161	169
Divorced
Total	110412	11456	5832	5624	10703	5440	5263	753	392	361
12 - 14	105	12	7	5	10	6	4	2	1	1
15 - 19	3108	666	349	317	628	328	300	38	21	17
20 - 24	14231	2578	1285	1293	2451	1219	1232	127	66	61
25 - 29	22541	3116	1618	1498	2905	1506	1399	211	112	99
30 - 34	23167	2609	1317	1292	2427	1225	1202	182	92	90
35 - 39	19621	1650	847	803	1538	784	754	112	63	49
40 - 44	14965	637	308	329	586	287	299	51	21	30
45 - 49	12674	188	101	87	158	85	73	30	16	14
Separated
Total	87073	12907	6466	6441	12259	6131	6128	648	335	313
12 - 14	139	23	14	9	23	14	9	0	0	0
15 - 19	5245	1567	770	797	1489	726	763	78	44	34
20 - 24	15803	3493	1750	1743	3332	1666	1666	161	84	77
25 - 29	20177	3346	1660	1686	3176	1577	1599	170	83	87
30 - 34	17199	2351	1190	1161	2234	1136	1098	117	54	63
35 - 39	13188	1447	740	707	1366	692	674	81	48	33
40 - 44	8617	542	278	264	513	261	252	29	17	12
45 - 49	6705	138	64	74	126	59	67	12	5	7
Widowed
Total	118951	6096	3118	2978	5634	2877	2757	462	241	221
12 - 14	141	3	1	2	3	1	2	0	0	0
15 - 19	834	142	80	62	136	76	60	6	4	2
20 - 24	4017	675	358	317	638	338	300	37	20	17
25 - 29	10175	1227	618	609	1142	572	570	85	46	39
30 - 34	19209	1622	820	802	1507	760	747	115	60	55
35 - 39	24815	1385	727	658	1281	674	607	104	53	51
40 - 44	28520	737	376	361	663	337	326	74	39	35
45 - 49	31240	305	138	167	264	119	145	41	19	22
Cohabiting
Total	102692	23456	11833	11623	22428	11269	11159	1028	564	464
12 - 14	773	111	56	55	105	53	52	6	3	3
15 - 19	17932	5528	2742	2786	5324	2628	2696	204	114	90
20 - 24	28876	7877	4000	3877	7562	3810	3752	315	190	125
25 - 29	22517	5208	2588	2620	4982	2486	2496	226	102	124
30 - 34	14034	2697	1380	1317	2552	1297	1255	145	83	62
35 - 39	9475	1454	751	703	1372	709	663	82	42	40
40 - 44	5270	470	252	218	430	230	200	40	22	18
45 - 49	3815	111	64	47	101	56	45	10	8	2

## Sheet: Table C3 Rural
Table C3. Population of women aged 12-49 years by Age, Number of Children Ever Born Alive 12 Months Prior to the Census, Children Still Living and Children Dead by Marital Status and Rural/Urban Residence Zambia 2010
Age & Marital Status	Tota Women	Children Born 12 Months Prior to the Census			Children Born 12 Months Prior to the Census - Still Living			Children Born 12 Months Prior to the Census - Dead
		Total	Male	Female	Total	Male	Female	Total	Male	Female
Rural
Total	1936788	294803	149436	145367	281341	142357	138984	13462	7079	6383
12 - 14	282652	672	342	330	630	323	307	42	19	23
15 - 19	405259	41899	21054	20845	40055	20075	19980	1844	979	865
20 - 24	328902	84736	42823	41913	81446	41041	40405	3290	1782	1508
25 - 29	288345	72639	37041	35598	69506	35413	34093	3133	1628	1505
30 - 34	216425	47489	24077	23412	45182	22876	22306	2307	1201	1106
35 - 39	178320	31641	16135	15506	29939	15251	14688	1702	884	818
40 - 44	127920	12286	6213	6073	11479	5802	5677	807	411	396
45 - 49	108965	3441	1751	1690	3104	1576	1528	337	175	162
Never married
Total	697898	16892	8494	8398	16283	8178	8105	609	316	293
12 - 14	277814	273	140	133	260	136	124	13	4	9
15 - 19	293293	7723	3906	3817	7456	3774	3682	267	132	135
20 - 24	77910	5558	2772	2786	5362	2665	2697	196	107	89
25 - 29	26836	2017	1030	987	1935	983	952	82	47	35
30 - 34	10883	816	409	407	789	396	393	27	13	14
35 - 39	5928	368	171	197	351	162	189	17	9	8
40 - 44	3043	95	43	52	91	40	51	4	3	1
45 - 49	2191	42	23	19	39	22	17	3	1	2
Married
Total	1009604	242361	122923	119438	231360	117152	114208	11001	5771	5230
12 - 14	4048	293	151	142	271	139	132	22	12	10
15 - 19	93884	28745	14452	14293	27393	13730	13663	1352	722	630
20 - 24	214561	69809	35328	34481	67131	33888	33243	2678	1440	1238
25 - 29	221288	62363	31816	30547	59727	30453	29274	2636	1363	1273
30 - 34	167938	40667	20626	20041	38729	19611	19118	1938	1015	923
35 - 39	137516	27172	13808	13364	25739	13072	12667	1433	736	697
40 - 44	93816	10446	5273	5173	9777	4933	4844	669	340	329
45 - 49	76553	2866	1469	1397	2593	1326	1267	273	143	130
Divorced
Total	67508	8792	4453	4339	8223	4161	4062	569	292	277
12 - 14	82	8	5	3	6	4	2	2	1	1
15 - 19	2333	544	281	263	515	266	249	29	15	14
20 - 24	9403	1972	965	1007	1878	917	961	94	48	46
25 - 29	13368	2345	1222	1123	2194	1140	1054	151	82	69
30 - 34	13197	1952	983	969	1818	917	901	134	66	68
35 - 39	11659	1306	672	634	1215	622	593	91	50	41
40 - 44	9298	515	252	263	473	235	238	42	17	25
45 - 49	8168	150	73	77	124	60	64	26	13	13
Separated
Total	49234	8630	4374	4256	8223	4158	4065	407	216	191
12 - 14	90	10	5	5	10	5	5	0	0	0
15 - 19	3387	1028	511	517	973	481	492	55	30	25
20 - 24	9264	2310	1167	1143	2204	1108	1096	106	59	47
25 - 29	10771	2206	1106	1100	2108	1054	1054	98	52	46
30 - 34	8961	1546	791	755	1479	762	717	67	29	38
35 - 39	7322	1015	532	483	962	501	461	53	31	22
40 - 44	5238	410	212	198	389	200	189	21	12	9
45 - 49	4201	105	50	55	98	47	51	7	3	4
Widowed
Total	55394	3740	1954	1786	3477	1807	1670	263	147	116
12 - 14	69	3	1	2	3	1	2	0	0	0
15 - 19	545	101	56	45	96	53	43	5	3	2
20 - 24	2167	420	226	194	396	210	186	24	16	8
25 - 29	4747	734	376	358	686	348	338	48	28	20
30 - 34	8353	939	473	466	873	437	436	66	36	30
35 - 39	10656	864	472	392	808	442	366	56	30	26
40 - 44	13357	487	260	227	443	235	208	44	25	19
45 - 49	15500	192	90	102	172	81	91	20	9	11
Cohabiting
Total	57150	14388	7238	7150	13775	6901	6874	613	337	276
12 - 14	549	85	40	45	80	38	42	5	2	3
15 - 19	11817	3758	1848	1910	3622	1771	1851	136	77	59
20 - 24	15597	4667	2365	2302	4475	2253	2222	192	112	80
25 - 29	11335	2974	1491	1483	2856	1435	1421	118	56	62
30 - 34	7093	1569	795	774	1494	753	741	75	42	33
35 - 39	5239	916	480	436	864	452	412	52	28	24
40 - 44	3168	333	173	160	306	159	147	27	14	13
45 - 49	2352	86	46	40	78	40	38	8	6	2

## Sheet: Table C3 Urban
Table C3. Population of women aged 12-49 years by Age, Number of Children Ever Born Alive 12 Months Prior to the Census, Children Still Living and Children Dead by Marital Status and Rural/Urban Residence Zambia 2010
Age & Marital Status	Tota Women	Children Born 12 Months Prior to the Census			Children Born 12 Months Prior to the Census - Still Living			Children Born 12 Months Prior to the Census - Dead
		Total	Male	Female	Total	Male	Female	Total	Male	Female
Urban
Total	1552107	148195	75320	72875	141775	72084	69691	6420	3236	3184
12 - 14	203452	249	128	121	240	124	116	9	4	5
15 - 19	329766	17100	8647	8453	16468	8331	8137	632	316	316
20 - 24	283698	43534	22225	21309	41935	21378	20557	1599	847	752
25 - 29	253406	42062	21325	20737	40278	20448	19830	1784	877	907
30 - 34	186651	26577	13589	12988	25319	12966	12353	1258	623	635
35 - 39	136532	13811	6937	6874	13019	6538	6481	792	399	393
40 - 44	87411	3864	1968	1896	3608	1833	1775	256	135	121
45 - 49	71191	998	501	497	908	466	442	90	35	55
Never married
Total	717737	14388	7266	7122	13894	7031	6863	494	235	259
12 - 14	201561	161	77	84	154	75	79	7	2	5
15 - 19	290094	5812	2979	2833	5646	2906	2740	166	73	93
20 - 24	132957	5370	2686	2684	5218	2603	2615	152	83	69
25 - 29	55013	1957	960	997	1853	915	938	104	45	59
30 - 34	21647	748	383	365	698	360	338	50	23	27
35 - 39	9995	272	143	129	261	135	126	11	8	3
40 - 44	4217	54	27	27	51	26	25	3	1	2
45 - 49	2253	14	11	3	13	11	2	1	0	1
Married
Total	644528	115442	58824	56618	110555	56363	54192	4887	2461	2426
12 - 14	1523	45	24	21	44	23	21	1	1	0
15 - 19	30635	8816	4423	4393	8451	4238	4213	365	185	180
20 - 24	124245	32910	16869	16041	31687	16230	15457	1223	639	584
25 - 29	163204	35467	18076	17391	34064	17369	16695	1403	707	696
30 - 34	128999	22556	11541	11015	21565	11057	10508	991	484	507
35 - 39	94314	11704	5885	5819	11050	5561	5489	654	324	330
40 - 44	56883	3169	1624	1545	2976	1521	1455	193	103	90
45 - 49	44725	775	382	393	718	364	354	57	18	39
Divorced
Total	42904	2664	1379	1285	2480	1279	1201	184	100	84
12 - 14	23	4	2	2	4	2	2	0	0	0
15 - 19	775	122	68	54	113	62	51	9	6	3
20 - 24	4828	606	320	286	573	302	271	33	18	15
25 - 29	9173	771	396	375	711	366	345	60	30	30
30 - 34	9970	657	334	323	609	308	301	48	26	22
35 - 39	7962	344	175	169	323	162	161	21	13	8
40 - 44	5667	122	56	66	113	52	61	9	4	5
45 - 49	4506	38	28	10	34	25	9	4	3	1
Separated
Total	37839	4277	2092	2185	4036	1973	2063	241	119	122
12 - 14	49	13	9	4	13	9	4	0	0	0
15 - 19	1858	539	259	280	516	245	271	23	14	9
20 - 24	6539	1183	583	600	1128	558	570	55	25	30
25 - 29	9406	1140	554	586	1068	523	545	72	31	41
30 - 34	8238	805	399	406	755	374	381	50	25	25
35 - 39	5866	432	208	224	404	191	213	28	17	11
40 - 44	3379	132	66	66	124	61	63	8	5	3
45 - 49	2504	33	14	19	28	12	16	5	2	3
Widowed
Total	63557	2356	1164	1192	2157	1070	1087	199	94	105
12 - 14	72	0	0	0	0	0	0	0	0	0
15 - 19	289	41	24	17	40	23	17	1	1	0
20 - 24	1850	255	132	123	242	128	114	13	4	9
25 - 29	5428	493	242	251	456	224	232	37	18	19
30 - 34	10856	683	347	336	634	323	311	49	24	25
35 - 39	14159	521	255	266	473	232	241	48	23	25
40 - 44	15163	250	116	134	220	102	118	30	14	16
45 - 49	15740	113	48	65	92	38	54	21	10	11
Cohabiting
Total	45542	9068	4595	4473	8653	4368	4285	415	227	188
12 - 14	224	26	16	10	25	15	10	1	1	0
15 - 19	6115	1770	894	876	1702	857	845	68	37	31
20 - 24	13279	3210	1635	1575	3087	1557	1530	123	78	45
25 - 29	11182	2234	1097	1137	2126	1051	1075	108	46	62
30 - 34	6941	1128	585	543	1058	544	514	70	41	29
35 - 39	4236	538	271	267	508	257	251	30	14	16
40 - 44	2102	137	79	58	124	71	53	13	8	5
45 - 49	1463	25	18	7	23	16	7	2	2	0

## Sheet: Table 4C Total
Table C4. Population of women aged 12+ years by Age, Education Attainment, Number of Children Ever Born Alive , Children Still Living and Children Dead by and Rural/Urban Residence Zambia 2010
Age & Highest level of Education	Total Number of Women	Average Number of Children Ever Born	Children Ever Born			Children Still Living			Children Dead
			Total	Male	Female	Total	Male	Female	Total	Male	Female
Total	3992401	2.7	10970814	5464308	5506506	9000504	4469438	4531066	1970310	994870	975440
12 - 14	486104	*	7947	4000	3947	6924	3431	3493	1023	569	454
15 - 19	735025	0.2	175811	87622	88189	161182	79880	81302	14629	7742	6887
20 - 24	612600	1.3	822610	409373	413237	752608	372507	380101	70002	36866	33136
25 - 29	541751	2.6	1419661	706979	712682	1279281	633721	645560	140380	73258	67122
30 - 34	403076	3.9	1553530	774823	778707	1371087	680133	690954	182443	94690	87753
35 - 39	314852	4.8	1525804	763380	762424	1319083	657096	661987	206721	106284	100437
40 - 44	215331	5.6	1210821	606130	604691	1013909	505437	508472	196912	100693	96219
45 - 49	180156	6	1080764	540626	540138	881305	440076	441229	199459	100550	98909
50 - 54	141558	6.2	879792	439039	440753	683742	342048	341694	196050	96991	99059
55 - 59	94791	6.4	603169	299663	303506	449826	224820	225006	153343	74843	78500
60 - 64	88456	6.5	573756	284473	289283	393365	196162	197203	180391	88311	92080
65+	178701	6.3	1117149	548200	568949	688192	334127	354065	428957	214073	214884
None
Total	751606	4.08521	3070469	1524901	1545568	2320926	1149347	1171579	749543	375554	373989
12 - 14	41432	0.0281425	1166	600	566	1000	515	485	166	85	81
15 - 19	70114	0.45523	31918	15955	15963	28720	14268	14452	3198	1687	1511
20 - 24	94326	1.81237	170954	84658	86296	153241	75518	77723	17713	9140	8573
25 - 29	98807	3.12784	309052	153655	155397	271529	134187	137342	37523	19468	18055
30 - 34	73562	4.40987	324399	161961	162438	277060	137561	139499	47339	24400	22939
35 - 39	63011	5.3059	334330	167454	166876	279716	139734	139982	54614	27720	26894
40 - 44	47836	5.91517	282958	142279	140679	226595	113712	112883	56363	28567	27796
45 - 49	43228	6.10297	263819	132217	131602	204533	102423	102110	59286	29794	29492
50 - 54	39496	6.14936	242875	120533	122342	176777	88037	88740	66098	32496	33602
55 - 59	30437	6.20055	188726	93679	95047	132937	66288	66649	55789	27391	28398
60 - 64	40426	6.31282	255202	126065	129137	168219	83384	84835	86983	42681	44302
65+	108931	6.10542	665070	325845	339225	400599	193720	206879	264471	132125	132346
Primary Level
Total	1857338	2.8	5276358	2634741	2641617	4323666	2151841	2171825	952692	482900	469792
12 - 14	403162	*	5974	3016	2958	5189	2576	2613	785	440	345
15 - 19	317116	0.3	87255	43468	43787	79413	39301	40112	7842	4167	3675
20 - 24	214871	1.8	386521	192386	194135	350662	173346	177316	35859	19040	16819
25 - 29	215864	3.2	685950	342010	343940	612274	303552	308722	73676	38458	35218
30 - 34	171082	4.5	763144	381050	382094	665728	330382	335346	97416	50668	46748
35 - 39	141829	5.5	773900	388175	385725	659879	329229	330650	114021	58946	55075
40 - 44	101051	6.2	628666	315732	312934	519762	259765	259997	108904	55967	52937
45 - 49	87204	6.5	566996	284370	282626	456035	228405	227630	110961	55965	54996
50 - 54	67012	6.6	445560	223305	222255	342609	172114	170495	102951	51191	51760
55 - 59	43267	6.8	294602	146276	148326	217568	108736	108832	77034	37540	39494
60 - 64	36915	6.9	253009	125871	127138	174276	87337	86939	78733	38534	40199
65+	57965	6.6	384781	189082	195699	240271	117098	123173	144510	71984	72526
Secondary Level
Total	1165720	1.8	2130869	1058768	1072101	1908386	945711	962675	222483	113057	109426
12 - 14	41510	*	807	384	423	735	340	395	72	44	28
15 - 19	344096	0.2	55995	27872	28123	52456	26015	26441	3539	1857	1682
20 - 24	271859	0.9	250618	125064	125554	234901	116762	118139	15717	8302	7415
25 - 29	174263	2.1	365733	181831	183902	339528	168064	171464	26205	13767	12438
30 - 34	116837	3.3	382919	190414	192505	349978	173324	176654	32941	17090	15851
35 - 39	81756	4.2	339458	168814	170644	306641	151941	154700	32817	16873	15944
40 - 44	48289	4.9	236961	117194	119767	210336	103696	106640	26625	13498	13127
45 - 49	35644	5.4	193213	95827	97386	169051	83641	85410	24162	12186	11976
50 - 54	23324	5.8	136393	67831	68562	115182	57399	57783	21211	10432	10779
55 - 59	13078	6.1	79258	39293	39965	64305	32147	32158	14953	7146	7807
60 - 64	6840	6.2	42119	20823	21296	32067	16019	16048	10052	4804	5248
65+	8224	5.8	47395	23421	23974	33206	16363	16843	14189	7058	7131
Tertiary Level
Total	217737	2.3	493118	245898	247220	447526	222539	224987	45592	23359	22233
12 - 14	0	0	0	0	0	0	0	0	0	0	0
15 - 19	3699	0.2	643	327	316	593	296	297	50	31	19
20 - 24	31544	0.5	14517	7265	7252	13804	6881	6923	713	384	329
25 - 29	52817	1.1	58926	29483	29443	55950	27918	28032	2976	1565	1411
30 - 34	41595	2	83068	41398	41670	78321	38866	39455	4747	2532	2215
35 - 39	28256	2.8	78116	38937	39179	72847	36192	36655	5269	2745	2524
40 - 44	18155	3.4	62236	30925	31311	57216	28264	28952	5020	2661	2359
45 - 49	14080	4	56736	28212	28524	51686	25607	26079	5050	2605	2445
50 - 54	11726	4.7	54964	27370	27594	49174	24498	24676	5790	2872	2918
55 - 59	8009	5.1	40583	20415	20168	35016	17649	17367	5567	2766	2801
60 - 64	4275	5.5	23426	11714	11712	18803	9422	9381	4623	2292	2331
65+	3581	5.6	19903	9852	10051	14116	6946	7170	5787	2906	2881

## Sheet: Table C4 Rural
Table C4. Population of women aged 12+ years by Age, Education Attainment, Number of Children Ever Born Alive , Children Still Living and Children Dead and Rural/Urban Residence Zambia 2010
Age & Highest level of Education	Total Number of Women	Average Number of Children Ever Born	Children Ever Born			Children Still Living			Children Dead
			Total	Male	Female	Total	Male	Female	Total	Male	Female
Total	2273363	3.1	7145714	3565538	3580176	5736895	2853935	2882960	1408819	711603	697216
12 - 14	282652	*	4987	2570	2417	4307	2190	2117	680	380	300
15 - 19	405259	0.3	121237	60581	60656	110453	54881	55572	10784	5700	5084
20 - 24	328902	1.6	539787	268274	271513	490061	242063	247998	49726	26211	23515
25 - 29	288345	3.1	897227	446891	450336	798681	395600	403081	98546	51291	47255
30 - 34	216425	4.5	970606	484771	485835	842695	418765	423930	127911	66006	61905
35 - 39	178320	5.5	977140	490345	486795	828790	414237	414553	148350	76108	72242
40 - 44	127920	6.2	790430	397927	392503	646028	324016	322012	144402	73911	70491
45 - 49	108965	6.4	695798	349456	346342	551315	276443	274872	144483	73013	71470
50 - 54	86527	6.4	556535	278388	278147	419006	210069	208937	137529	68319	69210
55 - 59	59286	6.5	385233	191460	193773	279684	139796	139888	105549	51664	53885
60 - 64	61277	6.5	400026	198647	201379	270834	135041	135793	129192	63606	65586
65+	129485	6.2	806708	396228	410480	495041	240834	254207	311667	155394	156273
None
Total	623422	4.08915	2549268	1267581	1281687	1933298	958570	974728	615970	309011	306959
12 - 14	34669	0.0290173	1006	527	479	863	453	410	143	74	69
15 - 19	59905	0.472014	28276	14148	14128	25415	12641	12774	2861	1507	1354
20 - 24	79999	1.85905	148722	73665	75057	133086	65582	67504	15636	8083	7553
25 - 29	83393	3.21335	267971	133136	134835	234865	115977	118888	33106	17159	15947
30 - 34	61496	4.5336	278798	139272	139526	237385	117954	119431	41413	21318	20095
35 - 39	52883	5.43708	287529	144139	143390	239652	119828	119824	47877	24311	23566
40 - 44	40296	6.01762	242486	122198	120288	193350	97294	96056	49136	24904	24232
45 - 49	36011	6.15345	221592	111251	110341	170689	85619	85070	50903	25632	25271
50 - 54	32180	6.17157	198601	98469	100132	143932	71543	72389	54669	26926	27743
55 - 59	24284	6.19836	150521	74809	75712	105611	52727	52884	44910	22082	22828
60 - 64	32595	6.27906	204666	101160	103506	134896	66809	68087	69770	34351	35419
65+	85711	6.0564	519100	254807	264293	313554	152143	161411	205546	102664	102882
Primary Level
Total	1232633	3	3710394	1855806	1854588	3025244	1507917	1517327	685150	347889	337261
12 - 14	237902	*	3719	1915	1804	3207	1623	1584	512	292	220
15 - 19	223885	0.3	66723	33270	33453	60530	29980	30550	6193	3290	2903
20 - 24	151813	1.9	284433	141484	142949	257502	127164	130338	26931	14320	12611
25 - 29	144834	3.4	488031	243562	244469	433984	215434	218550	54047	28128	25919
30 - 34	113049	4.8	539251	269396	269855	467678	232426	235252	71573	36970	34603
35 - 39	96046	5.8	555307	279005	276302	469917	234924	234993	85390	44081	41309
40 - 44	69190	6.5	450311	226952	223359	368170	184593	183577	82141	42359	39782
45 - 49	58739	6.7	394457	198247	196210	312762	156916	155846	81695	41331	40364
50 - 54	44242	6.8	298947	150248	148699	226451	113996	112455	72496	36252	36244
55 - 59	28745	6.8	196850	97834	99016	143846	71950	71896	53004	25884	27120
60 - 64	24994	6.9	172047	85800	86247	118369	59337	59032	53678	26463	27215
65+	39194	6.6	260318	128093	132225	162828	79574	83254	97490	48519	48971
Secondary Level
Total	383473	2.1	792577	395256	397321	696833	346690	350143	95744	48566	47178
12 - 14	10081	*	262	128	134	237	114	123	25	14	11
15 - 19	120572	0.2	25965	13027	12938	24254	12136	12118	1711	891	820
20 - 24	93120	1.1	103891	51748	52143	96895	48031	48864	6996	3717	3279
25 - 29	52012	2.5	130482	64863	65619	119757	59223	60534	10725	5640	5085
30 - 34	35522	3.9	137986	68877	69109	124129	61705	62424	13857	7172	6685
35 - 39	25408	4.8	121776	60888	60888	107757	53728	54029	14019	7160	6859
40 - 44	15857	5.5	87150	43472	43678	75202	37460	37742	11948	6012	5936
45 - 49	11902	5.8	69051	34586	34465	58481	29233	29248	10570	5353	5217
50 - 54	8005	6	48181	24233	23948	39360	19853	19507	8821	4380	4441
55 - 59	4769	6.2	29502	14604	14898	23289	11616	11673	6213	2988	3225
60 - 64	2739	6.4	17589	8727	8862	13156	6619	6537	4433	2108	2325
65+	3486	6	20742	10103	10639	14316	6972	7344	6426	3131	3295
Tertiary Level
Total	33835	2.8	93475	46895	46580	81520	40758	40762	11955	6137	5818
12 - 14	0	0	0	0	0	0	0	0	0	0	0
15 - 19	897	0.3	273	136	137	254	124	130	19	12	7
20 - 24	3970	0.7	2741	1377	1364	2578	1286	1292	163	91	72
25 - 29	8106	1.3	10743	5330	5413	10075	4966	5109	668	364	304
30 - 34	6358	2.3	14571	7226	7345	13503	6680	6823	1068	546	522
35 - 39	3983	3.1	12528	6313	6215	11464	5757	5707	1064	556	508
40 - 44	2577	4.1	10483	5305	5178	9306	4669	4637	1177	636	541
45 - 49	2313	4.6	10698	5372	5326	9383	4675	4708	1315	697	618
50 - 54	2100	5.1	10806	5438	5368	9263	4677	4586	1543	761	782
55 - 59	1488	5.6	8360	4213	4147	6938	3503	3435	1422	710	712
60 - 64	949	6	5724	2960	2764	4413	2276	2137	1311	684	627
65+	1094	6	6548	3225	3323	4343	2145	2198	2205	1080	1125

## Sheet: Table C4 Urban
Table C4. Population of women aged 12+ years by Age, Education Attainment, Number of Children Ever Born Alive , Children Still Living and Children Dead and Rural/Urban Residence Zambia 2010
Age & Highest level of Education	Total Number of Women	Average Number of Children Ever Born	Children Ever Born			Children Still Living			Children Dead
			Total	Male	Female	Total	Male	Female	Total	Male	Female
Total	1719038	2.2	3825100	1898770	1926330	3263609	1615503	1648106	561491	283267	278224
12 - 14	203452	*	2960	1430	1530	2617	1241	1376	343	189	154
15 - 19	329766	0.2	54574	27041	27533	50729	24999	25730	3845	2042	1803
20 - 24	283698	1	282823	141099	141724	262547	130444	132103	20276	10655	9621
25 - 29	253406	2.1	522434	260088	262346	480600	238121	242479	41834	21967	19867
30 - 34	186651	3.1	582924	290052	292872	528392	261368	267024	54532	28684	25848
35 - 39	136532	4	548664	273035	275629	490293	242859	247434	58371	30176	28195
40 - 44	87411	4.8	420391	208203	212188	367881	181421	186460	52510	26782	25728
45 - 49	71191	5.4	384966	191170	193796	329990	163633	166357	54976	27537	27439
50 - 54	55031	5.9	323257	160651	162606	264736	131979	132757	58521	28672	29849
55 - 59	35505	6.1	217936	108203	109733	170142	85024	85118	47794	23179	24615
60 - 64	27179	6.4	173730	85826	87904	122531	61121	61410	51199	24705	26494
65+	49216	6.3	310441	151972	158469	193151	93293	99858	117290	58679	58611
None
Total	128184	4.06604	521201	257320	263881	387628	190777	196851	133573	66543	67030
12 - 14	6763	0.0236581	160	73	87	137	62	75	23	11	12
15 - 19	10209	0.356744	3642	1807	1835	3305	1627	1678	337	180	157
20 - 24	14327	1.55176	22232	10993	11239	20155	9936	10219	2077	1057	1020
25 - 29	15414	2.66517	41081	20519	20562	36664	18210	18454	4417	2309	2108
30 - 34	12066	3.7793	45601	22689	22912	39675	19607	20068	5926	3082	2844
35 - 39	10128	4.62095	46801	23315	23486	40064	19906	20158	6737	3409	3328
40 - 44	7540	5.36764	40472	20081	20391	33245	16418	16827	7227	3663	3564
45 - 49	7217	5.85105	42227	20966	21261	33844	16804	17040	8383	4162	4221
50 - 54	7316	6.05167	44274	22064	22210	32845	16494	16351	11429	5570	5859
55 - 59	6153	6.20917	38205	18870	19335	27326	13561	13765	10879	5309	5570
60 - 64	7831	6.45333	50536	24905	25631	33323	16575	16748	17213	8330	8883
65+	23220	6.28639	145970	71038	74932	87045	41577	45468	58925	29461	29464
Primary Level
Total	624705	2.5	1565964	778935	787029	1298422	643924	654498	267542	135011	132531
12 - 14	165260	*	2255	1101	1154	1982	953	1029	273	148	125
15 - 19	93231	0.2	20532	10198	10334	18883	9321	9562	1649	877	772
20 - 24	63058	1.6	102088	50902	51186	93160	46182	46978	8928	4720	4208
25 - 29	71030	2.8	197919	98448	99471	178290	88118	90172	19629	10330	9299
30 - 34	58033	3.9	223893	111654	112239	198050	97956	100094	25843	13698	12145
35 - 39	45783	4.8	218593	109170	109423	189962	94305	95657	28631	14865	13766
40 - 44	31861	5.6	178355	88780	89575	151592	75172	76420	26763	13608	13155
45 - 49	28465	6.1	172539	86123	86416	143273	71489	71784	29266	14634	14632
50 - 54	22770	6.4	146613	73057	73556	116158	58118	58040	30455	14939	15516
55 - 59	14522	6.7	97752	48442	49310	73722	36786	36936	24030	11656	12374
60 - 64	11921	6.8	80962	40071	40891	55907	28000	27907	25055	12071	12984
65+	18771	6.6	124463	60989	63474	77443	37524	39919	47020	23465	23555
Secondary Level
Total	782247	1.7	1338292	663512	674780	1211553	599021	612532	126739	64491	62248
12 - 14	31429	*	545	256	289	498	226	272	47	30	17
15 - 19	223524	0.1	30030	14845	15185	28202	13879	14323	1828	966	862
20 - 24	178739	0.8	146727	73316	73411	138006	68731	69275	8721	4585	4136
25 - 29	122251	1.9	235251	116968	118283	219771	108841	110930	15480	8127	7353
30 - 34	81315	3	244933	121537	123396	225849	111619	114230	19084	9918	9166
35 - 39	56348	3.9	217682	107926	109756	198884	98213	100671	18798	9713	9085
40 - 44	32432	4.6	149811	73722	76089	135134	66236	68898	14677	7486	7191
45 - 49	23742	5.2	124162	61241	62921	110570	54408	56162	13592	6833	6759
50 - 54	15319	5.8	88212	43598	44614	75822	37546	38276	12390	6052	6338
55 - 59	8309	6	49756	24689	25067	41016	20531	20485	8740	4158	4582
60 - 64	4101	6	24530	12096	12434	18911	9400	9511	5619	2696	2923
65+	4738	5.6	26653	13318	13335	18890	9391	9499	7763	3927	3836
Tertiary Level
Total	183902	2.2	399643	199003	200640	366006	181781	184225	33637	17222	16415
12 - 14	0	0	0	0	0	0	0	0	0	0	0
15 - 19	2802	0.1	370	191	179	339	172	167	31	19	12
20 - 24	27574	0.4	11776	5888	5888	11226	5595	5631	550	293	257
25 - 29	44711	1.1	48183	24153	24030	45875	22952	22923	2308	1201	1107
30 - 34	35237	1.9	68497	34172	34325	64818	32186	32632	3679	1986	1693
35 - 39	24273	2.7	65588	32624	32964	61383	30435	30948	4205	2189	2016
40 - 44	15578	3.3	51753	25620	26133	47910	23595	24315	3843	2025	1818
45 - 49	11767	3.9	46038	22840	23198	42303	20932	21371	3735	1908	1827
50 - 54	9626	4.6	44158	21932	22226	39911	19821	20090	4247	2111	2136
55 - 59	6521	4.9	32223	16202	16021	28078	14146	13932	4145	2056	2089
60 - 64	3326	5.3	17702	8754	8948	14390	7146	7244	3312	1608	1704
65+	2487	5.4	13355	6627	6728	9773	4801	4972	3582	1826	1756

## Sheet: Table 4i 
Table C4i. Population of women aged 12-49 years by Age, Number of Children Ever Born Alive 12 Months Prior to the Census, Children Still Living and Children Dead and Rural/Urban Residence Zambia 2010
Age & Highest Level of Education	Total Number of Women	Children Born 12 Months Prior to the Census			Children Born 12 Months Prior to the Census - Still Living			Children Born 12 Months Prior to the Census - Dead
		Total	Male	Female	Total	Male	Female	Total	Male	Female
Total	3488895	442998	224756	218242	423116	214441	208675	19882	10315	9567
12 - 14	486104	921	470	451	870	447	423	51	23	28
15 - 19	735025	58999	29701	29298	56523	28406	28117	2476	1295	1181
20 - 24	612600	128270	65048	63222	123381	62419	60962	4889	2629	2260
25 - 29	541751	114701	58366	56335	109784	55861	53923	4917	2505	2412
30 - 34	403076	74066	37666	36400	70501	35842	34659	3565	1824	1741
35 - 39	314852	45452	23072	22380	42958	21789	21169	2494	1283	1211
40 - 44	215331	16150	8181	7969	15087	7635	7452	1063	546	517
45 - 49	180156	4439	2252	2187	4012	2042	1970	427	210	217
None
Total	532316	89850	45596	44254	85545	43383	42162	4305	2213	2092
12 - 14	41432	184	97	87	171	91	80	13	6	7
15 - 19	70114	9621	4819	4802	9163	4581	4582	458	238	220
20 - 24	94326	24150	12286	11864	23176	11777	11399	974	509	465
25 - 29	98807	24154	12337	11817	23042	11755	11287	1112	582	530
30 - 34	73562	15340	7788	7552	14583	7418	7165	757	370	387
35 - 39	63011	10741	5400	5341	10173	5109	5064	568	291	277
40 - 44	47836	4256	2177	2079	3971	2024	1947	285	153	132
45 - 49	43228	1404	692	712	1266	628	638	138	64	74
Primary Level
Total	1652179	210096	106510	103586	200094	101220	98874	10002	5290	4712
12 - 14	403162	616	313	303	583	298	285	33	15	18
15 - 19	317116	29552	14836	14716	28182	14099	14083	1370	737	633
20 - 24	214871	56824	28666	28158	54514	27400	27114	2310	1266	1044
25 - 29	215864	52603	26889	25714	50276	25687	24589	2327	1202	1125
30 - 34	171082	35622	18081	17541	33836	17142	16694	1786	939	847
35 - 39	141829	23635	12035	11600	22290	11346	10944	1345	689	656
40 - 44	101051	8947	4505	4442	8347	4188	4159	600	317	283
45 - 49	87204	2297	1185	1112	2066	1060	1006	231	125	106
Secondary Level
Total	1114254	122640	62302	60338	117826	59845	57981	4814	2457	2357
12 - 14	41510	121	60	61	116	58	58	5	2	3
15 - 19	344096	19649	9959	9690	19009	9642	9367	640	317	323
20 - 24	271859	44171	22486	21685	42675	21690	20985	1496	796	700
25 - 29	174263	29893	15074	14819	28691	14478	14213	1202	596	606
30 - 34	116837	17335	8889	8446	16514	8466	8048	821	423	398
35 - 39	81756	8539	4332	4207	8076	4085	3991	463	247	216
40 - 44	48289	2329	1190	1139	2189	1130	1059	140	60	80
45 - 49	35644	603	312	291	556	296	260	47	16	31
Tertiary Level
Total	190146	20412	10348	10064	19651	9993	9658	761	355	406
12 - 14	0	0	0	0	0	0	0	0	0	0
15 - 19	3699	177	87	90	169	84	85	8	3	5
20 - 24	31544	3125	1610	1515	3016	1552	1464	109	58	51
25 - 29	52817	8051	4066	3985	7775	3941	3834	276	125	151
30 - 34	41595	5769	2908	2861	5568	2816	2752	201	92	109
35 - 39	28256	2537	1305	1232	2419	1249	1170	118	56	62
40 - 44	18155	618	309	309	580	293	287	38	16	22
45 - 49	14080	135	63	72	124	58	66	11	5	6

## Sheet: Table C5 Total
Table C5. Population of women aged 12 years and Above by Age, Number of Children Ever Born Alive , Children Still Living and Children Dead by Economic Activity Status, Zambia 2010
Age & Economic Activity status	Total Number of Women	Children Ever Born			Children Still Living			Children Dead
		Total	Male	Female	Total	Male	Female	Total	Male	Female
Total	3992401	10970814	5464308	5506506	9000504	4469438	4531066	1970310	994870	975440
12 - 14	486104	7947	4000	3947	6924	3431	3493	1023	569	454
15 - 19	735025	175811	87622	88189	161182	79880	81302	14629	7742	6887
20 - 24	612600	822610	409373	413237	752608	372507	380101	70002	36866	33136
25 - 29	541751	1419661	706979	712682	1279281	633721	645560	140380	73258	67122
30 - 34	403076	1553530	774823	778707	1371087	680133	690954	182443	94690	87753
35 - 39	314852	1525804	763380	762424	1319083	657096	661987	206721	106284	100437
40 - 44	215331	1210821	606130	604691	1013909	505437	508472	196912	100693	96219
45 - 49	180156	1080764	540626	540138	881305	440076	441229	199459	100550	98909
50 - 54	141558	879792	439039	440753	683742	342048	341694	196050	96991	99059
55 - 59	94791	603169	299663	303506	449826	224820	225006	153343	74843	78500
60 - 64	88456	573756	284473	289283	393365	196162	197203	180391	88311	92080
65+	178701	1117149	548200	568949	688192	334127	354065	428957	214073	214884
Economically Active
Total	1973795	6958301	3465372	3492929	5694233	2826735	2867498	1264068	638637	625431
12 - 14	67434	2056	1073	983	1796	923	873	260	150	110
15 - 19	206994	91702	45713	45989	83657	41513	42144	8045	4200	3845
20 - 24	326392	473247	235060	238187	430175	212346	217829	43072	22714	20358
25 - 29	329156	866879	431192	435687	775908	383822	392086	90971	47370	43601
30 - 34	261589	1009056	502620	506436	884032	437916	446116	125024	64704	60320
35 - 39	212281	1030120	515015	515105	883459	439511	443948	146661	75504	71157
40 - 44	148555	837371	419268	418103	694659	346072	348587	142712	73196	69516
45 - 49	124787	751469	375687	375782	606491	302425	304066	144978	73262	71716
50 - 54	95316	597044	297337	299707	458851	228951	229900	138193	68386	69807
55 - 59	62119	400505	199120	201385	295213	147444	147769	105292	51676	53616
60 - 64	54997	362890	179757	183133	247411	123229	124182	115479	56528	58951
65+	84175	535962	263530	272432	332581	162583	169998	203381	100947	102434
Economically inactive
Total	2018606	4012513	1998936	2013577	3306271	1642703	1663568	706242	356233	350009
12 - 14	418670	5891	2927	2964	5128	2508	2620	763	419	344
15 - 19	528031	84109	41909	42200	77525	38367	39158	6584	3542	3042
20 - 24	286208	349363	174313	175050	322433	160161	162272	26930	14152	12778
25 - 29	212595	552782	275787	276995	503373	249899	253474	49409	25888	23521
30 - 34	141487	544474	272203	272271	487055	242217	244838	57419	29986	27433
35 - 39	102571	495684	248365	247319	435624	217585	218039	60060	30780	29280
40 - 44	66776	373450	186862	186588	319250	159365	159885	54200	27497	26703
45 - 49	55369	329295	164939	164356	274814	137651	137163	54481	27288	27193
50 - 54	46242	282748	141702	141046	224891	113097	111794	57857	28605	29252
55 - 59	32672	202664	100543	102121	154613	77376	77237	48051	23167	24884
60 - 64	33459	210866	104716	106150	145954	72933	73021	64912	31783	33129
65+	94526	581187	284670	296517	355611	171544	184067	225576	113126	112450

[truncated: 12 more sheets: Table C5 Rural, Table C5 Urban, Table C5i, Table C6 Total, Table C6 Rural, Table C6 Urban, Table C7, Table C8 Total, Table C8 Urban, Table C8 Rural, Table C8i, Sheet1]
