# Supplementary material for: Impact of Pregnancy-Related Deaths on Female Life Expectancy in Zambia: Application of Life Table Techniques to Census Data
Source: PLoS One. 2015 Oct 29;10(10):e0141689. doi: 10.1371/journal.pone.0141689 (PMC4626102; doi:10.1371/journal.pone.0141689)
Supplement: S2 Table — (XLSX) [file pone.0141689.s002.xlsx]

## Sheet: Table J1
Table J1: Reported Number of Deaths 12 Months Prior to the Census by Province, District, Sex and Rural/Urban, Zambia 2010
Province and District	Reported Household Deaths 12 Months Prior to the Census
	Total			Rural			Urban
	Total	Male	Female	Total	Male	Female	Total	Male	Female
	164385	87693	76692	101720	54166	47554	62665	33527	29138
Central Province	16314	8717	7597	11661	6238	5423	4653	2479	2174
Chibombo District	3394	1795	1599	3193	1683	1510	201	112	89
Kabwe District	2836	1514	1322	0	0	0	2836	1514	1322
Kapiri Mposhi District	3554	1923	1631	2868	1571	1297	686	352	334
Mkushi District	1628	851	777	1382	718	664	246	133	113
Mumbwa District	2734	1443	1291	2284	1203	1081	450	240	210
Serenje District	2168	1191	977	1934	1063	871	234	128	106
Copperbelt Province	25784	13791	11993	5456	2917	2539	20328	10874	9454
Chililabombwe District	1012	530	482	238	127	111	774	403	371
Chingola District	2730	1458	1272	526	284	242	2204	1174	1030
Kalulushi District	1299	670	629	321	167	154	978	503	475
Kitwe District	6462	3465	2997	205	116	89	6257	3349	2908
Luanshya District	2034	1079	955	431	227	204	1603	852	751
Lufwanyama District	953	486	467	904	466	438	49	20	29
Masaiti District	1567	859	708	1529	838	691	38	21	17
Mpongwe District	1353	725	628	1142	603	539	211	122	89
Mufulira District	2015	1090	925	160	89	71	1855	1001	854
Ndola District	6359	3429	2930	0	0	0	6359	3429	2930
Eastern Province	23746	12441	11305	21314	11185	10129	2432	1256	1176
Chadiza District	1205	633	572	1174	622	552	31	11	20
Chipata District	6772	3489	3283	5397	2776	2621	1375	713	662
Katete District	3255	1740	1515	3071	1632	1439	184	108	76
Lundazi District	4774	2591	2183	4572	2477	2095	202	114	88
Mambwe District	985	533	452	908	489	419	77	44	33
Nyimba District	1732	891	841	1601	829	772	131	62	69
Petauke District	5023	2564	2459	4591	2360	2231	432	204	228
Luapula Province	16216	8659	7557	13186	7088	6098	3030	1571	1459
Chienge District	2648	1380	1268	2571	1351	1220	77	29	48
Kawambwa District	1919	994	925	1424	746	678	495	248	247
Mansa District	3369	1829	1540	2126	1174	952	1243	655	588
Milenge District	485	273	212	464	264	200	21	9	12
Mwense District	1687	873	814	1439	746	693	248	127	121
Nchelenge District	3110	1646	1464	2557	1361	1196	553	285	268
Samfya District	2998	1664	1334	2605	1446	1159	393	218	175
Lusaka Province	24813	13415	11398	3760	1994	1766	21053	11421	9632
Chongwe District	2185	1164	1021	2078	1109	969	107	55	52
Kafue District	2287	1208	1079	1292	675	617	995	533	462
Luangwa District	444	240	204	390	210	180	54	30	24
Lusaka District	19897	10803	9094	0	0	0	19897	10803	9094
Muchinga Province	8389	4621	3768	6976	3804	3172	1413	817	596
Chama District	1401	771	630	1328	726	602	73	45	28
Chinsali District	1429	808	621	1282	725	557	147	83	64
Isoka District	748	430	318	634	364	270	114	66	48
Mafinga District	701	370	331	701	370	331	0	0	0
Mpika District	2715	1459	1256	2260	1192	1068	455	267	188
Nakonde District	1395	783	612	771	427	344	624	356	268
Northern Province	13062	7079	5983	10829	5870	4959	2233	1209	1024
Chilubi District	1205	644	561	1109	585	524	96	59	37
Kaputa District	1922	1020	902	1789	963	826	133	57	76
Kasama District	2337	1285	1052	1377	754	623	960	531	429
Luwingu District	1712	925	787	1569	852	717	143	73	70
Mbala District	1892	1051	841	1626	900	726	266	151	115
Mporokoso District	1248	664	584	1067	558	509	181	106	75
Mpulungu District	1145	608	537	767	415	352	378	193	185
Mungwi District	1601	882	719	1525	843	682	76	39	37
North-Western Province	7444	3843	3601	5479	2879	2600	1965	964	1001
Chavuma District	292	160	132	244	134	110	48	26	22
Ikelenge District	236	122	114	236	122	114	0	0	0
Kabompo District	776	418	358	516	294	222	260	124	136
Kasempa District	574	309	265	560	300	260	14	9	5
Mufumbwe District	489	222	267	423	191	232	66	31	35
Mwinilunga District	940	495	445	767	398	369	173	97	76
Solwezi District	3329	1692	1637	2067	1077	990	1262	615	647
Zambezi District	808	425	383	666	363	303	142	62	80
Southern Province	15222	8150	7072	11459	6153	5306	3763	1997	1766
Choma District	2503	1328	1175	1851	989	862	652	339	313
Gwembe District	552	302	250	530	292	238	22	10	12
Itezhi Tezhi District	733	408	325	609	338	271	124	70	54
Kalomo District	2329	1231	1098	2125	1124	1001	204	107	97
Kazungula District	989	540	449	981	535	446	8	5	3
Livingstone District	1466	764	702	35	13	22	1431	751	680
Mazabuka District	2153	1177	976	1475	813	662	678	364	314
Monze District	1615	829	786	1312	662	650	303	167	136
Namwala District	1098	593	505	1046	572	474	52	21	31
Siavonga District	851	473	378	639	357	282	212	116	96
Sinazongwe District	933	505	428	856	458	398	77	47	30
Western Province	13395	6977	6418	11600	6038	5562	1795	939	856
Kalabo District	1907	1000	907	1860	967	893	47	33	14
Kaoma District	2755	1423	1332	2511	1296	1215	244	127	117
Lukulu District	954	491	463	814	413	401	140	78	62
Mongu District	3373	1759	1614	2502	1314	1188	871	445	426
Senanga District	2150	1105	1045	1908	981	927	242	124	118
Sesheke District	1164	617	547	948	502	446	216	115	101
Shang'ombo District	1092	582	510	1057	565	492	35	17	18

## Sheet: Table J2
Table J2: Population (De facto) of Women 12-49 Years and Total Live Births 12 Months Prior to the Census by 5 Year Age Group, Maternal Mortality and Province, Rural/Urban, Zambia 2010
Age Group, Province and Rural/Urban	Women Defacto Population	Number of Births 12 months Prior to the Census	Total Dead Women	Death occur while pregnant	Death occur during child birth	Death Occuring 6 weeks after Pregnancy	Total Maternal Death
Zambia
Total	3488895	442998	29914	1893	1029	861	3783
12-14	486104	921	2286	42	29	15	86
15 - 19	735025	58999	3035	265	169	126	560
20 - 24	612600	128270	4221	375	189	151	715
25 - 29	541751	114701	5359	425	218	222	865
30 - 34	403076	74066	5319	370	202	181	753
35 - 39	314852	45452	4274	228	123	115	466
40 - 44	215331	16150	3002	123	67	37	227
45 - 49	180156	4439	2418	65	32	14	111
Rural
Age
Total	1936788	294803	16000	1248	729	530	2507
12-14	282652	672	1489	28	24	10	62
15 - 19	405259	41899	1798	186	128	90	404
20 - 24	328902	84736	2240	259	135	84	478
25 - 29	288345	72639	2744	272	143	132	547
30 - 34	216425	47489	2684	228	135	111	474
35 - 39	178320	31641	2179	155	89	63	307
40 - 44	127920	12286	1607	81	49	30	160
45 - 49	108965	3441	1259	39	26	10	75
Urban
Age
Total	1552107	148195	13914	645	300	331	1276
12-14	203452	249	797	14	5	5	24
15 - 19	329766	17100	1237	79	41	36	156
20 - 24	283698	43534	1981	116	54	67	237
25 - 29	253406	42062	2615	153	75	90	318
30 - 34	186651	26577	2635	142	67	70	279
35 - 39	136532	13811	2095	73	34	52	159
40 - 44	87411	3864	1395	42	18	7	67
45 - 49	71191	998	1159	26	6	4	36
Central
Region
Total
Age
Total	336301	44660	3132	190	132	87	409
12-14	50404	101	224	2	2	1	5
15 - 19	73509	6330	319	23	26	14	63
20 - 24	57899	12981	447	45	21	13	79
25 - 29	49022	10994	513	36	23	28	87
30 - 34	37606	7269	568	34	25	20	79
35 - 39	29774	4778	449	21	20	10	51
40 - 44	20611	1741	342	18	10	1	29
45 - 49	17476	466	270	11	5	0	16
Rural
Age
Total	238990	35474	2081	138	101	61	300
12-14	36855	76	162	1	1	1	3
15 - 19	50910	5133	222	20	20	9	49
20 - 24	40843	10358	285	32	13	11	56
25 - 29	34326	8490	347	30	16	19	65
30 - 34	26631	5669	364	21	21	13	55
35 - 39	21558	3905	296	12	18	8	38
40 - 44	15076	1467	228	14	8	0	22
45 - 49	12791	376	177	8	4	0	12
Urban
Age
Total	97311	9186	1051	52	31	26	109
12-14	13549	25	62	1	1	0	2
15 - 19	22599	1197	97	3	6	5	14
20 - 24	17056	2623	162	13	8	2	23
25 - 29	14696	2504	166	6	7	9	22
30 - 34	10975	1600	204	13	4	7	24
35 - 39	8216	873	153	9	2	2	13
40 - 44	5535	274	114	4	2	1	7
45 - 49	4685	90	93	3	1	0	4
Chibombo
Region
Total
Age
Total	76111	11043	671	29	27	20	76
12-14	11990	26	42	0	0	0	0
15 - 19	16310	1645	58	2	5	4	11
20 - 24	13112	3274	103	9	7	1	17
25 - 29	10687	2602	104	5	3	7	15
30 - 34	8641	1783	135	5	3	6	14
35 - 39	6746	1160	115	4	5	2	11
40 - 44	4653	441	65	2	3	0	5
45 - 49	3972	112	49	2	1	0	3
Rural
Age
Total	72285	10653	630	28	26	20	74
12-14	11404	26	39	0	0	0	0
15 - 19	15499	1597	55	2	5	4	11
20 - 24	12453	3165	95	8	6	1	15
25 - 29	10113	2493	99	5	3	7	15
30 - 34	8185	1703	128	5	3	6	14
35 - 39	6420	1133	108	4	5	2	11
40 - 44	4420	426	59	2	3	0	5
45 - 49	3791	110	47	2	1	0	3
Urban
Age
Total	3826	390	41	1	1	0	2
12-14	586	0	3	0	0	0	0
15 - 19	811	48	3	0	0	0	0
20 - 24	659	109	8	1	1	0	2
25 - 29	574	109	5	0	0	0	0
30 - 34	456	80	7	0	0	0	0
35 - 39	326	27	7	0	0	0	0
40 - 44	233	15	6	0	0	0	0
45 - 49	181	2	2	0	0	0	0
Kabwe
Region
Total
Age
Total	61025	5388	659	36	16	13	65
12-14	8456	18	27	0	0	0	0
15 - 19	14381	750	54	2	1	2	5
20 - 24	10549	1498	106	8	2	1	11
25 - 29	8954	1455	109	6	5	5	16
30 - 34	6769	923	136	10	4	4	18
35 - 39	5145	512	95	6	1	1	8
40 - 44	3656	170	73	3	2	0	5
45 - 49	3115	62	59	1	1	0	2
Rural
Age
Total	0	0	0	0	0	0	0
12-14	0	0	0	0	0	0	0
15 - 19	0	0	0	0	0	0	0
20 - 24	0	0	0	0	0	0	0
25 - 29	0	0	0	0	0	0	0
30 - 34	0	0	0	0	0	0	0
35 - 39	0	0	0	0	0	0	0
40 - 44	0	0	0	0	0	0	0
45 - 49	0	0	0	0	0	0	0
Urban
Age
Total	61025	5388	659	36	16	13	65
12-14	8456	18	27	0	0	0	0
15 - 19	14381	750	54	2	1	2	5
20 - 24	10549	1498	106	8	2	1	11
25 - 29	8954	1455	109	6	5	5	16
30 - 34	6769	923	136	10	4	4	18
35 - 39	5145	512	95	6	1	1	8
40 - 44	3656	170	73	3	2	0	5
45 - 49	3115	62	59	1	1	0	2
Kapiri Mposhi
Region
Total
Age
Total	63702	8833	618	36	40	21	97
12-14	9504	11	66	1	2	0	3
15 - 19	13572	1220	73	5	9	3	17
20 - 24	10924	2628	83	9	8	5	22
25 - 29	9280	2125	101	6	7	8	21
30 - 34	7189	1441	89	7	7	1	15
35 - 39	5781	958	82	2	6	3	11
40 - 44	4023	361	76	4	1	1	6
45 - 49	3429	89	48	2	0	0	2
Rural
Age
Total	50904	7481	464	28	30	15	73
12-14	7663	11	47	1	1	0	2
15 - 19	10750	1073	55	5	6	2	13
20 - 24	8716	2215	59	5	3	4	12
25 - 29	7221	1773	81	6	7	5	18
30 - 34	5690	1194	61	5	7	1	13
35 - 39	4655	818	62	1	5	3	9
40 - 44	3381	322	59	4	1	0	5
45 - 49	2828	75	40	1	0	0	1
Urban
Age
Total	12798	1352	154	8	10	6	24
12-14	1841	0	19	0	1	0	1
15 - 19	2822	147	18	0	3	1	4
20 - 24	2208	413	24	4	5	1	10
25 - 29	2059	352	20	0	0	3	3
30 - 34	1499	247	28	2	0	0	2
35 - 39	1126	140	20	1	1	0	2
40 - 44	642	39	17	0	0	1	1
45 - 49	601	14	8	1	0	0	1
Mkushi
Region
Total
Age
Total	39437	5407	238	20	9	8	37
12-14	5962	17	24	0	0	1	1
15 - 19	8579	840	32	3	3	0	6
20 - 24	6993	1574	30	2	0	2	4
25 - 29	6054	1355	43	3	1	2	6
30 - 34	4276	812	38	4	3	2	9
35 - 39	3437	577	27	3	2	1	6
40 - 44	2328	192	25	4	0	0	4
45 - 49	1808	40	19	1	0	0	1
Rural
Age
Total	33616	4852	189	19	7	7	33
12-14	5099	16	22	0	0	1	1
15 - 19	7250	775	23	3	1	0	4
20 - 24	5893	1427	23	2	0	2	4
25 - 29	5127	1176	34	3	1	2	6
30 - 34	3632	717	26	3	3	1	7
35 - 39	2971	522	24	3	2	1	6
40 - 44	2043	182	21	4	0	0	4
45 - 49	1601	37	16	1	0	0	1
Urban
Age
Total	5821	555	49	1	2	1	4
12-14	863	1	2	0	0	0	0
15 - 19	1329	65	9	0	2	0	2
20 - 24	1100	147	7	0	0	0	0
25 - 29	927	179	9	0	0	0	0
30 - 34	644	95	12	1	0	1	2
35 - 39	466	55	3	0	0	0	0
40 - 44	285	10	4	0	0	0	0
45 - 49	207	3	3	0	0	0	0
Mumbwa
Region
Total
Age
Total	55007	7923	559	46	20	13	79
12-14	8419	17	39	1	0	0	1
15 - 19	11822	1177	63	10	5	2	17
20 - 24	9436	2353	75	12	2	2	16
25 - 29	7948	1863	93	9	3	5	17
30 - 34	6254	1316	101	4	5	4	13
35 - 39	4826	819	63	2	4	0	6
40 - 44	3458	298	65	5	1	0	6
45 - 49	2844	80	60	3	0	0	3
Rural
Age
Total	46086	6869	469	42	19	9	70
12-14	7314	14	34	0	0	0	0
15 - 19	9741	1044	52	9	5	1	15
20 - 24	7707	2020	62	12	2	2	16
25 - 29	6533	1568	77	9	2	4	15
30 - 34	5201	1145	92	4	5	2	11
35 - 39	4115	725	49	2	4	0	6
40 - 44	2987	277	57	4	1	0	5
45 - 49	2488	76	46	2	0	0	2
Urban
Age
Total	8921	1054	90	4	1	4	9
12-14	1105	3	5	1	0	0	1
15 - 19	2081	133	11	1	0	1	2
20 - 24	1729	333	13	0	0	0	0
25 - 29	1415	295	16	0	1	1	2
30 - 34	1053	171	9	0	0	2	2
35 - 39	711	94	14	0	0	0	0
40 - 44	471	21	8	1	0	0	1
45 - 49	356	4	14	1	0	0	1
Serenje
Region
Total
Age
Total	41019	6066	387	23	20	12	55
12-14	6073	12	26	0	0	0	0
15 - 19	8845	698	39	1	3	3	7
20 - 24	6885	1654	50	5	2	2	9
25 - 29	6099	1594	63	7	4	1	12
30 - 34	4477	994	69	4	3	3	10
35 - 39	3839	752	67	4	2	3	9
40 - 44	2493	279	38	0	3	0	3
45 - 49	2308	83	35	2	3	0	5
Rural
Age
Total	36099	5619	329	21	19	10	50
12-14	5375	9	20	0	0	0	0
15 - 19	7670	644	37	1	3	2	6
20 - 24	6074	1531	46	5	2	2	9
25 - 29	5332	1480	56	7	3	1	11
30 - 34	3923	910	57	4	3	3	10
35 - 39	3397	707	53	2	2	2	6
40 - 44	2245	260	32	0	3	0	3
45 - 49	2083	78	28	2	3	0	5
Urban
Age
Total	4920	447	58	2	1	2	5
12-14	698	3	6	0	0	0	0
15 - 19	1175	54	2	0	0	1	1
20 - 24	811	123	4	0	0	0	0
25 - 29	767	114	7	0	1	0	1
30 - 34	554	84	12	0	0	0	0
35 - 39	442	45	14	2	0	1	3
40 - 44	248	19	6	0	0	0	0
45 - 49	225	5	7	0	0	0	0
Copperbelt
Region
Total
Age
Total	570336	55254	5782	256	144	131	531
12-14	78987	93	292	5	1	0	6
15 - 19	126613	6710	505	29	18	12	59
20 - 24	97747	15737	725	38	21	29	88
25 - 29	87140	15146	1105	57	30	33	120
30 - 34	64442	9868	1136	62	41	28	131
35 - 39	50349	5565	911	36	19	23	78
40 - 44	34841	1698	589	19	10	2	31
45 - 49	30217	437	519	10	4	4	18
Rural
Age
Total	92016	12471	1028	61	39	34	134
12-14	14051	32	81	2	1	0	3
15 - 19	19807	1822	95	7	6	5	18
20 - 24	14679	3523	135	10	6	8	24
25 - 29	13173	2988	185	10	6	7	23
30 - 34	10293	2073	190	14	11	5	30
35 - 39	8512	1389	141	13	5	6	24
40 - 44	6012	512	112	4	2	1	7
45 - 49	5489	132	89	1	2	2	5
Urban
Age
Total	478320	42783	4754	195	105	97	397
12-14	64936	61	211	3	0	0	3
15 - 19	106806	4888	410	22	12	7	41
20 - 24	83068	12214	590	28	15	21	64
25 - 29	73967	12158	920	47	24	26	97
30 - 34	54149	7795	946	48	30	23	101
35 - 39	41837	4176	770	23	14	17	54
40 - 44	28829	1186	477	15	8	1	24
45 - 49	24728	305	430	9	2	2	13
Chililabombwe
Region
Total
Age
Total	26322	2683	227	13	8	7	28
12-14	3592	2	12	0	0	0	0
15 - 19	5806	306	25	1	2	1	4
20 - 24	4777	835	41	3	3	2	8
25 - 29	4242	736	39	2	2	1	5
30 - 34	2931	469	41	6	1	1	8
35 - 39	2207	241	29	1	0	2	3
40 - 44	1485	72	22	0	0	0	0
45 - 49	1282	22	18	0	0	0	0
Rural
Age
Total	3369	537	49	4	4	3	11
12-14	485	0	5	0	0	0	0
15 - 19	692	79	4	0	2	1	3
20 - 24	556	166	12	0	2	1	3
25 - 29	479	131	9	1	0	1	2
30 - 34	374	82	5	2	0	0	2
35 - 39	306	50	6	1	0	0	1
40 - 44	237	22	3	0	0	0	0
45 - 49	240	7	5	0	0	0	0
Urban
Age
Total	22953	2146	178	9	4	4	17
12-14	3107	2	7	0	0	0	0
15 - 19	5114	227	21	1	0	0	1
20 - 24	4221	669	29	3	1	1	5
25 - 29	3763	605	30	1	2	0	3
30 - 34	2557	387	36	4	1	1	6
35 - 39	1901	191	23	0	0	2	2
40 - 44	1248	50	19	0	0	0	0
45 - 49	1042	15	13	0	0	0	0
Chingola
Region
Total
Age
Total	62717	5665	662	33	10	12	55
12-14	8398	9	26	0	0	0	0
15 - 19	13941	638	53	6	1	1	8
20 - 24	11026	1574	90	4	1	3	8
25 - 29	9852	1636	120	10	1	4	15
30 - 34	7074	1041	142	4	6	0	10
35 - 39	5316	573	104	6	1	3	10
40 - 44	3789	157	55	2	0	0	2
45 - 49	3321	37	72	1	0	1	2
Rural
Age
Total	7296	946	114	3	1	2	6
12-14	1125	2	6	0	0	0	0
15 - 19	1485	136	8	2	0	0	2
20 - 24	1083	228	11	1	0	0	1
25 - 29	1064	241	19	0	0	0	0
30 - 34	853	160	23	0	1	0	1
35 - 39	663	131	21	0	0	1	1
40 - 44	507	42	12	0	0	0	0
45 - 49	516	6	14	0	0	1	1
Urban
Age
Total	55421	4719	548	30	9	10	49
12-14	7273	7	20	0	0	0	0
15 - 19	12456	502	45	4	1	1	6
20 - 24	9943	1346	79	3	1	3	7
25 - 29	8788	1395	101	10	1	4	15
30 - 34	6221	881	119	4	5	0	9
35 - 39	4653	442	83	6	1	2	9
40 - 44	3282	115	43	2	0	0	2
45 - 49	2805	31	58	1	0	0	1
Kalulushi
Region
Total
Age
Total	28322	2869	287	15	9	13	37
12-14	3950	4	20	0	0	0	0
15 - 19	6452	353	22	2	1	0	3
20 - 24	4729	828	35	1	1	4	6
25 - 29	4231	801	54	4	1	2	7
30 - 34	3194	516	50	5	5	3	13
35 - 39	2493	264	45	2	0	3	5
40 - 44	1745	79	34	1	1	1	3
45 - 49	1528	24	27	0	0	0	0
Rural
Age
Total	5895	682	60	3	2	3	8
12-14	857	1	6	0	0	0	0
15 - 19	1278	103	5	1	1	0	2
20 - 24	933	190	8	0	0	1	1
25 - 29	880	170	9	0	0	0	0
30 - 34	629	104	12	1	1	0	2
35 - 39	540	78	12	1	0	2	3
40 - 44	408	25	5	0	0	0	0
45 - 49	370	11	3	0	0	0	0
Urban
Age
Total	22427	2187	227	12	7	10	29
12-14	3093	3	14	0	0	0	0
15 - 19	5174	250	17	1	0	0	1
20 - 24	3796	638	27	1	1	3	5
25 - 29	3351	631	45	4	1	2	7
30 - 34	2565	412	38	4	4	3	11
35 - 39	1953	186	33	1	0	1	2
40 - 44	1337	54	29	1	1	1	3
45 - 49	1158	13	24	0	0	0	0
Kitwe
Region
Total
Age
Total	155177	14714	1540	59	31	36	126
12-14	20764	20	76	0	0	0	0
15 - 19	33540	1627	131	6	5	3	14
20 - 24	27201	4150	176	10	3	6	19
25 - 29	25081	4260	310	16	8	10	34
30 - 34	18305	2653	299	16	9	8	33
35 - 39	13609	1477	251	4	4	7	15
40 - 44	9159	433	166	3	2	0	5
45 - 49	7518	94	131	4	0	2	6
Rural
Age
Total	3779	481	44	2	0	0	2
12-14	555	0	1	0	0	0	0
15 - 19	782	72	5	1	0	0	1
20 - 24	562	120	5	0	0	0	0
25 - 29	587	137	10	1	0	0	1
30 - 34	444	65	6	0	0	0	0
35 - 39	342	58	5	0	0	0	0
40 - 44	276	26	7	0	0	0	0
45 - 49	231	3	5	0	0	0	0
Urban
Age
Total	151398	14233	1496	57	31	36	124
12-14	20209	20	75	0	0	0	0
15 - 19	32758	1555	126	5	5	3	13
20 - 24	26639	4030	171	10	3	6	19
25 - 29	24494	4123	300	15	8	10	33
30 - 34	17861	2588	293	16	9	8	33
35 - 39	13267	1419	246	4	4	7	15
40 - 44	8883	407	159	3	2	0	5
45 - 49	7287	91	126	4	0	2	6
Luanshya
Region
Total
Age
Total	46210	3647	483	22	9	10	41
12-14	6573	7	18	1	0	0	1
15 - 19	11124	498	40	2	2	0	4
20 - 24	7512	1017	54	1	4	3	8
25 - 29	6140	948	94	7	0	3	10
30 - 34	4583	619	95	4	1	2	7
35 - 39	4292	408	91	2	1	2	5
40 - 44	3110	113	54	4	1	0	5
45 - 49	2876	37	37	1	0	0	1
Rural
Age
Total	5298	727	91	2	1	1	4
12-14	834	2	7	0	0	0	0
15 - 19	1099	108	9	0	0	0	0
20 - 24	820	197	13	0	0	0	0
25 - 29	704	173	18	2	0	0	2
30 - 34	561	124	21	0	0	1	1
35 - 39	559	83	11	0	0	0	0
40 - 44	366	33	8	0	1	0	1
45 - 49	355	7	4	0	0	0	0
Urban
Age
Total	40912	2920	392	20	8	9	37
12-14	5739	5	11	1	0	0	1
15 - 19	10025	390	31	2	2	0	4
20 - 24	6692	820	41	1	4	3	8
25 - 29	5436	775	76	5	0	3	8
30 - 34	4022	495	74	4	1	1	6
35 - 39	3733	325	80	2	1	2	5
40 - 44	2744	80	46	4	0	0	4
45 - 49	2521	30	33	1	0	0	1
Lufwanyama
Region
Total
Age
Total	19227	2638	170	14	8	8	30
12-14	2993	6	12	1	0	0	1
15 - 19	4253	374	11	1	0	0	1
20 - 24	2991	754	29	3	0	3	6
25 - 29	2659	628	24	2	0	3	5
30 - 34	2134	440	43	2	4	2	8
35 - 39	1812	298	26	4	2	0	6
40 - 44	1249	111	19	1	2	0	3
45 - 49	1136	27	6	0	0	0	0
Rural
Age
Total	18726	2583	161	14	7	8	29
12-14	2921	6	12	1	0	0	1
15 - 19	4125	368	11	1	0	0	1
20 - 24	2931	739	27	3	0	3	6
25 - 29	2571	615	24	2	0	3	5
30 - 34	2082	430	39	2	4	2	8
35 - 39	1770	292	26	4	2	0	6
40 - 44	1220	109	17	1	1	0	2
45 - 49	1106	24	5	0	0	0	0
Urban
Age
Total	501	55	9	0	1	0	1
12-14	72	0	0	0	0	0	0
15 - 19	128	6	0	0	0	0	0
20 - 24	60	15	2	0	0	0	0
25 - 29	88	13	0	0	0	0	0
30 - 34	52	10	4	0	0	0	0
35 - 39	42	6	0	0	0	0	0
40 - 44	29	2	2	0	1	0	1
45 - 49	30	3	1	0	0	0	0
Masaiti
Region
Total
Age
Total	26352	3072	273	18	11	5	34
12-14	4032	8	22	0	0	0	0
15 - 19	5769	433	27	1	3	3	7
20 - 24	4267	878	34	2	3	1	6
25 - 29	3807	722	45	2	0	0	2
30 - 34	2861	525	44	7	3	1	11
35 - 39	2446	343	32	5	1	0	6
40 - 44	1634	120	32	1	0	0	1
45 - 49	1536	43	37	0	1	0	1
Rural
Age
Total	25738	3018	263	17	11	5	33
12-14	3929	8	22	0	0	0	0
15 - 19	5617	429	26	1	3	3	7
20 - 24	4166	869	32	1	3	1	5
25 - 29	3717	700	44	2	0	0	2
30 - 34	2804	513	43	7	3	1	11
35 - 39	2401	337	29	5	1	0	6
40 - 44	1599	119	32	1	0	0	1
45 - 49	1505	43	35	0	1	0	1
Urban
Age
Total	614	54	10	1	0	0	1
12-14	103	0	0	0	0	0	0
15 - 19	152	4	1	0	0	0	0
20 - 24	101	9	2	1	0	0	1
25 - 29	90	22	1	0	0	0	0
30 - 34	57	12	1	0	0	0	0
35 - 39	45	6	3	0	0	0	0
40 - 44	35	1	0	0	0	0	0
45 - 49	31	0	2	0	0	0	0
Mpongwe
Region
Total
Age
Total	23392	3711	251	18	10	11	39
12-14	3528	10	21	2	1	0	3
15 - 19	5078	569	25	1	0	1	2
20 - 24	3926	1076	29	6	1	2	9
25 - 29	3422	864	49	2	5	3	10
30 - 34	2689	643	40	2	1	1	4
35 - 39	2068	376	41	2	2	3	7
40 - 44	1473	143	30	2	0	1	3
45 - 49	1208	30	16	1	0	0	1
Rural
Age
Total	19254	3145	215	16	9	11	36
12-14	2935	10	19	1	1	0	2
15 - 19	4148	473	23	1	0	1	2
20 - 24	3237	917	25	5	1	2	8
25 - 29	2800	734	43	2	5	3	10
30 - 34	2237	539	38	2	1	1	4
35 - 39	1693	322	28	2	1	3	6
40 - 44	1229	127	24	2	0	1	3
45 - 49	975	23	15	1	0	0	1
Urban
Age
Total	4138	566	36	2	1	0	3
12-14	593	0	2	1	0	0	1
15 - 19	930	96	2	0	0	0	0
20 - 24	689	159	4	1	0	0	1
25 - 29	622	130	6	0	0	0	0
30 - 34	452	104	2	0	0	0	0
35 - 39	375	54	13	0	1	0	1
40 - 44	244	16	6	0	0	0	0
45 - 49	233	7	1	0	0	0	0
Mufulira
Region
Total
Age
Total	47690	4009	456	15	18	6	39
12-14	6520	11	26	0	0	0	0
15 - 19	11123	464	44	2	3	0	5
20 - 24	8095	1131	53	1	1	1	3
25 - 29	7006	1112	93	4	5	1	10
30 - 34	5094	772	85	4	5	2	11
35 - 39	3982	369	76	3	3	1	7
40 - 44	3012	119	44	1	0	0	1
45 - 49	2858	31	35	0	1	1	2
Rural
Age
Total	2661	352	31	0	4	1	5
12-14	410	3	3	0	0	0	0
15 - 19	581	54	4	0	0	0	0
20 - 24	391	97	2	0	0	0	0
25 - 29	371	87	9	0	1	0	1
30 - 34	309	56	3	0	1	0	1
35 - 39	238	38	3	0	1	0	1
40 - 44	170	9	4	0	0	0	0
45 - 49	191	8	3	0	1	1	2
Urban
Age
Total	45029	3657	425	15	14	5	34
12-14	6110	8	23	0	0	0	0
15 - 19	10542	410	40	2	3	0	5
20 - 24	7704	1034	51	1	1	1	3
25 - 29	6635	1025	84	4	4	1	9
30 - 34	4785	716	82	4	4	2	10
35 - 39	3744	331	73	3	2	1	6
40 - 44	2842	110	40	1	0	0	1
45 - 49	2667	23	32	0	0	0	0
Ndola
Region
Total
Age
Total	134927	12246	1433	49	30	23	102
12-14	18637	16	59	1	0	0	1
15 - 19	29527	1448	127	7	1	3	11
20 - 24	23223	3494	184	7	4	4	15
25 - 29	20700	3439	277	8	8	6	22
30 - 34	15577	2190	297	12	6	8	26
35 - 39	12124	1216	216	7	5	2	14
40 - 44	8185	351	133	4	4	0	8
45 - 49	6954	92	140	3	2	0	5
Rural
Age
Total	0	0	0	0	0	0	0
12-14	0	0	0	0	0	0	0
15 - 19	0	0	0	0	0	0	0
20 - 24	0	0	0	0	0	0	0
25 - 29	0	0	0	0	0	0	0
30 - 34	0	0	0	0	0	0	0
35 - 39	0	0	0	0	0	0	0
40 - 44	0	0	0	0	0	0	0
45 - 49	0	0	0	0	0	0	0
Urban
Age
Total	134927	12246	1433	49	30	23	102
12-14	18637	16	59	1	0	0	1
15 - 19	29527	1448	127	7	1	3	11
20 - 24	23223	3494	184	7	4	4	15
25 - 29	20700	3439	277	8	8	6	22
30 - 34	15577	2190	297	12	6	8	26
35 - 39	12124	1216	216	7	5	2	14
40 - 44	8185	351	133	4	4	0	8
45 - 49	6954	92	140	3	2	0	5
Eastern
Region
Total
Age
Total	400556	57880	3155	254	122	93	469
12-14	57904	138	300	5	5	0	10
15 - 19	83226	8852	356	41	26	17	84
20 - 24	69000	17274	438	48	23	17	88
25 - 29	60690	14151	477	47	25	21	93
30 - 34	44858	8885	527	49	19	20	88
35 - 39	37164	5759	471	35	15	10	60
40 - 44	25745	2169	321	23	4	8	35
45 - 49	21969	652	265	6	5	0	11
Rural
Age
Total	342257	52344	2650	229	117	76	422
12-14	50003	124	272	5	5	0	10
15 - 19	71083	8106	312	38	26	14	78
20 - 24	58136	15570	352	42	22	11	75
25 - 29	50886	12612	390	40	23	19	82
30 - 34	37849	7953	434	44	18	15	77
35 - 39	32227	5308	394	31	14	9	54
40 - 44	22669	2043	276	23	4	8	35
45 - 49	19404	628	220	6	5	0	11
Urban
Age
Total	58299	5536	505	25	5	17	47
12-14	7901	14	28	0	0	0	0
15 - 19	12143	746	44	3	0	3	6
20 - 24	10864	1704	86	6	1	6	13
25 - 29	9804	1539	87	7	2	2	11
30 - 34	7009	932	93	5	1	5	11
35 - 39	4937	451	77	4	1	1	6
40 - 44	3076	126	45	0	0	0	0
45 - 49	2565	24	45	0	0	0	0
Chadiza
Region
Total
Age
Total	26268	4179	135	14	7	1	22
12-14	4038	12	12	1	0	0	1
15 - 19	5483	566	16	3	1	1	5
20 - 24	4320	1210	22	2	1	0	3
25 - 29	3778	1023	24	3	1	0	4
30 - 34	2985	679	25	3	2	0	5
35 - 39	2471	454	13	1	1	0	2
40 - 44	1709	182	10	1	0	0	1
45 - 49	1484	53	13	0	1	0	1
Rural
Age
Total	25410	4075	125	12	7	1	20
12-14	3920	10	12	1	0	0	1
15 - 19	5251	555	14	1	1	1	3
20 - 24	4156	1178	21	2	1	0	3
25 - 29	3655	993	22	3	1	0	4
30 - 34	2902	664	22	3	2	0	5
35 - 39	2416	443	12	1	1	0	2
40 - 44	1666	179	10	1	0	0	1
45 - 49	1444	53	12	0	1	0	1
Urban
Age
Total	858	104	10	2	0	0	2
12-14	118	2	0	0	0	0	0
15 - 19	232	11	2	2	0	0	2
20 - 24	164	32	1	0	0	0	0
25 - 29	123	30	2	0	0	0	0
30 - 34	83	15	3	0	0	0	0
35 - 39	55	11	1	0	0	0	0
40 - 44	43	3	0	0	0	0	0
45 - 49	40	0	1	0	0	0	0
Chipata
Region
Total
Age
Total	117620	15226	987	62	44	30	136
12-14	16830	29	78	2	3	0	5
15 - 19	24498	2355	101	8	4	6	18
20 - 24	20610	4680	131	5	8	8	21
25 - 29	18081	3755	152	18	13	3	34
30 - 34	13417	2271	160	13	7	7	27
35 - 39	10658	1473	172	10	6	4	20
40 - 44	7239	500	111	2	2	2	6
45 - 49	6287	163	82	4	1	0	5
Rural
Age
Total	83343	12092	695	47	42	20	109
12-14	12242	23	63	2	3	0	5
15 - 19	17381	1919	74	7	4	5	16
20 - 24	14190	3697	85	2	8	4	14
25 - 29	12335	2887	100	12	13	2	27
30 - 34	9232	1760	105	10	6	4	20
35 - 39	7724	1225	126	8	5	3	16
40 - 44	5446	436	83	2	2	2	6
45 - 49	4793	145	59	4	1	0	5
Urban
Age
Total	34277	3134	292	15	2	10	27
12-14	4588	6	15	0	0	0	0
15 - 19	7117	436	27	1	0	1	2
20 - 24	6420	983	46	3	0	4	7
25 - 29	5746	868	52	6	0	1	7
30 - 34	4185	511	55	3	1	3	7
35 - 39	2934	248	46	2	1	1	4
40 - 44	1793	64	28	0	0	0	0
45 - 49	1494	18	23	0	0	0	0
Katete
Region
Total
Age
Total	60654	8814	405	33	8	7	48
12-14	8803	24	50	0	0	0	0
15 - 19	12571	1347	56	4	2	1	7
20 - 24	10366	2618	50	8	1	2	11
25 - 29	9315	2248	64	6	3	2	11
30 - 34	6761	1365	69	8	2	1	11
35 - 39	5671	840	54	3	0	0	3
40 - 44	3820	297	34	3	0	1	4
45 - 49	3347	75	28	1	0	0	1
Rural
Age
Total	54369	8283	372	30	6	6	42
12-14	7917	24	47	0	0	0	0
15 - 19	11257	1281	52	4	2	1	7
20 - 24	9238	2462	44	7	1	2	10
25 - 29	8212	2099	59	5	1	2	8
30 - 34	6043	1263	63	8	2	0	10
35 - 39	5146	797	48	2	0	0	2
40 - 44	3489	285	33	3	0	1	4
45 - 49	3067	72	26	1	0	0	1
Urban
Age
Total	6285	531	33	3	2	1	6
12-14	886	0	3	0	0	0	0
15 - 19	1314	66	4	0	0	0	0
20 - 24	1128	156	6	1	0	0	1
25 - 29	1103	149	5	1	2	0	3
30 - 34	718	102	6	0	0	1	1
35 - 39	525	43	6	1	0	0	1
40 - 44	331	12	1	0	0	0	0
45 - 49	280	3	2	0	0	0	0
Lundazi
Region
Total
Age
Total	80512	12799	443	62	26	17	105
12-14	11686	24	65	2	2	0	4
15 - 19	16587	2054	69	13	10	2	25
20 - 24	13665	3813	65	14	4	3	21
25 - 29	11775	2918	58	7	5	4	16
30 - 34	8780	1906	57	9	2	3	14
35 - 39	7833	1351	58	10	2	1	13
40 - 44	5539	572	39	7	0	4	11
45 - 49	4647	161	32	0	1	0	1
Rural
Age
Total	75821	12301	414	61	26	17	104
12-14	11071	21	63	2	2	0	4
15 - 19	15703	1992	65	13	10	2	25
20 - 24	12757	3654	61	14	4	3	21
25 - 29	10916	2778	57	7	5	4	16
30 - 34	8193	1824	55	9	2	3	14
35 - 39	7434	1313	50	9	2	1	12
40 - 44	5296	560	38	7	0	4	11
45 - 49	4451	159	25	0	1	0	1
Urban
Age
Total	4691	498	29	1	0	0	1
12-14	615	3	2	0	0	0	0
15 - 19	884	62	4	0	0	0	0
20 - 24	908	159	4	0	0	0	0
25 - 29	859	140	1	0	0	0	0
30 - 34	587	82	2	0	0	0	0
35 - 39	399	38	8	1	0	0	1
40 - 44	243	12	1	0	0	0	0
45 - 49	196	2	7	0	0	0	0
Mambwe
Region
Total
Age
Total	17200	2211	155	12	5	2	19
12-14	2549	8	11	0	0	0	0
15 - 19	3550	342	11	2	2	0	4
20 - 24	2922	664	21	1	1	0	2
25 - 29	2483	529	28	3	0	2	5
30 - 34	2052	342	21	3	0	0	3
35 - 39	1583	224	25	1	1	0	2
40 - 44	1170	81	17	2	0	0	2
45 - 49	891	21	21	0	1	0	1
Rural
Age
Total	15640	2059	141	12	5	2	19
12-14	2331	6	10	0	0	0	0
15 - 19	3223	321	11	2	2	0	4
20 - 24	2642	622	18	1	1	0	2
25 - 29	2266	484	25	3	0	2	5
30 - 34	1847	320	20	3	0	0	3
35 - 39	1450	211	22	1	1	0	2
40 - 44	1067	74	17	2	0	0	2
45 - 49	814	21	18	0	1	0	1
Urban
Age
Total	1560	152	14	0	0	0	0
12-14	218	2	1	0	0	0	0
15 - 19	327	21	0	0	0	0	0
20 - 24	280	42	3	0	0	0	0
25 - 29	217	45	3	0	0	0	0
30 - 34	205	22	1	0	0	0	0
35 - 39	133	13	3	0	0	0	0
40 - 44	103	7	0	0	0	0	0
45 - 49	77	0	3	0	0	0	0
Nyimba
Region
Total
Age
Total	20990	3001	272	15	5	8	28
12-14	3012	12	17	0	0	0	0
15 - 19	4397	488	23	1	1	2	4
20 - 24	3589	868	31	3	1	1	5
25 - 29	3122	693	43	2	2	3	7
30 - 34	2324	461	59	3	1	0	4
35 - 39	1952	321	41	2	0	1	3
40 - 44	1353	116	36	4	0	1	5
45 - 49	1241	42	22	0	0	0	0
Rural
Age
Total	18802	2774	244	15	5	7	27
12-14	2690	12	17	0	0	0	0
15 - 19	3914	448	21	1	1	1	3
20 - 24	3167	796	23	3	1	1	5
25 - 29	2798	635	37	2	2	3	7
30 - 34	2093	434	53	3	1	0	4
35 - 39	1767	299	37	2	0	1	3
40 - 44	1237	108	34	4	0	1	5
45 - 49	1136	42	22	0	0	0	0
Urban
Age
Total	2188	227	28	0	0	1	1
12-14	322	0	0	0	0	0	0
15 - 19	483	40	2	0	0	1	1
20 - 24	422	72	8	0	0	0	0
25 - 29	324	58	6	0	0	0	0
30 - 34	231	27	6	0	0	0	0
35 - 39	185	22	4	0	0	0	0
40 - 44	116	8	2	0	0	0	0
45 - 49	105	0	0	0	0	0	0
Petauke
Region
Total
Age
Total	77312	11650	758	56	27	28	111
12-14	10986	29	67	0	0	0	0
15 - 19	16140	1700	80	10	6	5	21
20 - 24	13528	3421	118	15	7	3	25
25 - 29	12136	2985	108	8	1	7	16
30 - 34	8539	1861	136	10	5	9	24
35 - 39	6996	1096	108	8	5	4	17
40 - 44	4915	421	74	4	2	0	6
45 - 49	4072	137	67	1	1	0	2
Rural
Age
Total	68872	10760	659	52	26	23	101
12-14	9832	28	60	0	0	0	0
15 - 19	14354	1590	75	10	6	4	20
20 - 24	11986	3161	100	13	6	1	20
25 - 29	10704	2736	90	8	1	6	15
30 - 34	7539	1688	116	8	5	8	21
35 - 39	6290	1020	99	8	5	4	17
40 - 44	4468	401	61	4	2	0	6
45 - 49	3699	136	58	1	1	0	2
Urban
Age
Total	8440	890	99	4	1	5	10
12-14	1154	1	7	0	0	0	0
15 - 19	1786	110	5	0	0	1	1
20 - 24	1542	260	18	2	1	2	5
25 - 29	1432	249	18	0	0	1	1
30 - 34	1000	173	20	2	0	1	3
35 - 39	706	76	9	0	0	0	0
40 - 44	447	20	13	0	0	0	0
45 - 49	373	1	9	0	0	0	0
Luapula
Region
Total
Age
Total	249079	36932	2606	227	115	75	417
12-14	34813	74	264	11	7	3	21
15 - 19	51760	4255	294	34	25	11	70
20 - 24	42004	10243	442	51	27	14	92
25 - 29	38315	9740	479	55	19	16	90
30 - 34	28441	6552	414	29	14	15	58
35 - 39	23095	3996	334	23	12	10	45
40 - 44	16735	1624	211	17	7	4	28
45 - 49	13916	448	168	7	4	2	13
Rural
Age
Total	196955	31240	2007	187	94	67	348
12-14	27418	59	208	6	6	1	13
15 - 19	40263	3580	230	26	17	10	53
20 - 24	33012	8679	331	38	20	11	69
25 - 29	30363	8156	358	50	17	14	81
30 - 34	22487	5535	320	23	12	15	50
35 - 39	18563	3412	269	22	12	10	44
40 - 44	13676	1431	164	16	6	4	26
45 - 49	11173	388	127	6	4	2	12
Urban
Age
Total	52124	5692	599	40	21	8	69
12-14	7395	15	56	5	1	2	8
15 - 19	11497	675	64	8	8	1	17
20 - 24	8992	1564	111	13	7	3	23
25 - 29	7952	1584	121	5	2	2	9
30 - 34	5954	1017	94	6	2	0	8
35 - 39	4532	584	65	1	0	0	1
40 - 44	3059	193	47	1	1	0	2
45 - 49	2743	60	41	1	0	0	1
Chienge
Region
Total
Age
Total	29003	5125	355	33	22	13	68
12-14	3657	6	39	2	1	1	4
15 - 19	5402	555	42	5	3	1	9
20 - 24	4933	1317	60	7	5	2	14
25 - 29	5272	1518	72	9	3	4	16
30 - 34	3461	909	58	3	2	3	8
35 - 39	2639	513	39	5	4	1	10
40 - 44	2027	234	23	2	0	1	3
45 - 49	1612	73	22	0	4	0	4
Rural
Age
Total	28049	4958	337	33	22	13	68
12-14	3531	6	37	2	1	1	4
15 - 19	5189	537	42	5	3	1	9
20 - 24	4792	1288	56	7	5	2	14
25 - 29	5103	1453	65	9	3	4	16
30 - 34	3352	870	57	3	2	3	8
35 - 39	2545	504	39	5	4	1	10
40 - 44	1963	227	21	2	0	1	3
45 - 49	1574	73	20	0	4	0	4
Urban
Age
Total	954	167	18	0	0	0	0
12-14	126	0	2	0	0	0	0
15 - 19	213	18	0	0	0	0	0
20 - 24	141	29	4	0	0	0	0
25 - 29	169	65	7	0	0	0	0
30 - 34	109	39	1	0	0	0	0
35 - 39	94	9	0	0	0	0	0
40 - 44	64	7	2	0	0	0	0
45 - 49	38	0	2	0	0	0	0
Kawambwa
Region
Total
Age
Total	33437	4867	360	24	15	4	43
12-14	4875	14	41	2	4	0	6
15 - 19	7373	555	40	4	6	0	10
20 - 24	5770	1382	61	6	4	3	13
25 - 29	4794	1258	54	2	0	1	3
30 - 34	3659	875	53	6	1	0	7
35 - 39	2951	505	41	1	0	0	1
40 - 44	2147	209	37	1	0	0	1
45 - 49	1868	69	33	2	0	0	2
Rural
Age
Total	25333	3820	241	13	10	4	27
12-14	3704	11	28	1	4	0	5
15 - 19	5549	456	25	3	2	0	5
20 - 24	4419	1088	43	1	3	3	7
25 - 29	3608	983	37	2	0	1	3
30 - 34	2715	684	32	2	1	0	3
35 - 39	2255	385	25	1	0	0	1
40 - 44	1653	163	25	1	0	0	1
45 - 49	1430	50	26	2	0	0	2
Urban
Age
Total	8104	1047	119	11	5	0	16
12-14	1171	3	13	1	0	0	1
15 - 19	1824	99	15	1	4	0	5
20 - 24	1351	294	18	5	1	0	6
25 - 29	1186	275	17	0	0	0	0
30 - 34	944	191	21	4	0	0	4
35 - 39	696	120	16	0	0	0	0
40 - 44	494	46	12	0	0	0	0
45 - 49	438	19	7	0	0	0	0
Mansa
Region
Total
Age
Total	57084	7917	614	42	27	22	91
12-14	8146	23	48	4	1	2	7
15 - 19	12284	1011	64	1	7	2	10
20 - 24	9897	2295	111	12	6	6	24
25 - 29	8584	2021	118	12	6	4	22
30 - 34	6403	1345	96	2	3	5	10
35 - 39	5020	840	88	5	2	3	10
40 - 44	3621	314	53	5	2	0	7
45 - 49	3129	68	36	1	0	0	1
Rural
Age
Total	35795	5830	360	29	18	15	62
12-14	5149	16	25	1	1	0	2
15 - 19	7579	729	36	0	4	1	5
20 - 24	6068	1722	58	6	4	3	13
25 - 29	5310	1445	69	11	4	3	18
30 - 34	4013	979	55	2	1	5	8
35 - 39	3257	645	63	5	2	3	10
40 - 44	2400	246	34	4	2	0	6
45 - 49	2019	48	20	0	0	0	0
Urban
Age
Total	21289	2087	254	13	9	7	29
12-14	2997	7	23	3	0	2	5
15 - 19	4705	282	28	1	3	1	5
20 - 24	3829	573	53	6	2	3	11
25 - 29	3274	576	49	1	2	1	4
30 - 34	2390	366	41	0	2	0	2
35 - 39	1763	195	25	0	0	0	0
40 - 44	1221	68	19	1	0	0	1
45 - 49	1110	20	16	1	0	0	1
Milenge
Region
Total
Age
Total	10496	1858	73	7	5	2	14
12-14	1644	4	9	0	0	0	0
15 - 19	2260	211	6	0	0	0	0
20 - 24	1779	561	7	1	1	0	2
25 - 29	1474	434	12	3	2	0	5
30 - 34	1168	317	15	1	1	1	3
35 - 39	975	222	13	2	1	1	4
40 - 44	652	85	7	0	0	0	0
45 - 49	544	24	4	0	0	0	0
Rural
Age
Total	9699	1738	69	7	5	2	14
12-14	1532	4	8	0	0	0	0
15 - 19	2061	199	6	0	0	0	0
20 - 24	1641	518	7	1	1	0	2
25 - 29	1357	407	11	3	2	0	5
30 - 34	1084	297	14	1	1	1	3
35 - 39	911	213	13	2	1	1	4
40 - 44	593	78	6	0	0	0	0
45 - 49	520	22	4	0	0	0	0
Urban
Age
Total	797	120	4	0	0	0	0
12-14	112	0	1	0	0	0	0
15 - 19	199	12	0	0	0	0	0
20 - 24	138	43	0	0	0	0	0
25 - 29	117	27	1	0	0	0	0
30 - 34	84	20	1	0	0	0	0
35 - 39	64	9	0	0	0	0	0
40 - 44	59	7	1	0	0	0	0
45 - 49	24	2	0	0	0	0	0
Mwense
Region
Total
Age
Total	30833	4228	267	39	10	11	60
12-14	4351	8	24	2	0	0	2
15 - 19	6485	438	29	4	4	1	9
20 - 24	5050	1136	35	8	1	1	10
25 - 29	4510	1132	54	12	1	1	14
30 - 34	3451	783	51	5	1	4	10
35 - 39	2954	478	32	3	0	2	5
40 - 44	2186	194	24	5	3	2	10
45 - 49	1846	59	18	0	0	0	0
Rural
Age
Total	25098	3589	235	36	9	11	56
12-14	3522	5	22	2	0	0	2
15 - 19	5254	356	24	3	4	1	8
20 - 24	4177	981	31	8	0	1	9
25 - 29	3680	971	50	11	1	1	13
30 - 34	2797	656	45	4	1	4	9
35 - 39	2400	400	28	3	0	2	5
40 - 44	1803	170	22	5	3	2	10
45 - 49	1465	50	13	0	0	0	0
Urban
Age
Total	5735	639	32	3	1	0	4
12-14	829	3	2	0	0	0	0
15 - 19	1231	82	5	1	0	0	1
20 - 24	873	155	4	0	1	0	1
25 - 29	830	161	4	1	0	0	1
30 - 34	654	127	6	1	0	0	1
35 - 39	554	78	4	0	0	0	0
40 - 44	383	24	2	0	0	0	0
45 - 49	381	9	5	0	0	0	0
Nchelenge
Region
Total
Age
Total	38629	5862	494	45	21	13	79
12-14	5286	10	52	0	0	0	0
15 - 19	7780	687	51	10	3	4	17
20 - 24	6496	1657	93	10	6	0	16
25 - 29	6260	1580	95	10	4	4	18
30 - 34	4572	1010	77	6	4	1	11
35 - 39	3636	621	56	4	3	2	9
40 - 44	2499	232	34	2	1	1	4
45 - 49	2100	65	36	3	0	1	4
Rural
Age
Total	28617	4741	398	36	16	12	64
12-14	3885	9	43	0	0	0	0
15 - 19	5621	573	44	7	2	4	13
20 - 24	4770	1339	72	9	3	0	12
25 - 29	4622	1233	67	7	4	3	14
30 - 34	3423	829	62	5	4	1	10
35 - 39	2746	500	46	3	3	2	8
40 - 44	1943	200	31	2	0	1	3
45 - 49	1607	58	33	3	0	1	4
Urban
Age
Total	10012	1121	96	9	5	1	15
12-14	1401	1	9	0	0	0	0
15 - 19	2159	114	7	3	1	0	4
20 - 24	1726	318	21	1	3	0	4
25 - 29	1638	347	28	3	0	1	4
30 - 34	1149	181	15	1	0	0	1
35 - 39	890	121	10	1	0	0	1
40 - 44	556	32	3	0	1	0	1
45 - 49	493	7	3	0	0	0	0
Samfya
Region
Total
Age
Total	49597	7075	443	37	15	10	62
12-14	6854	9	51	1	1	0	2
15 - 19	10176	798	62	10	2	3	15
20 - 24	8079	1895	75	7	4	2	13
25 - 29	7421	1797	74	7	3	2	12
30 - 34	5727	1313	64	6	2	1	9
35 - 39	4920	817	65	3	2	1	6
40 - 44	3603	356	33	2	1	0	3
45 - 49	2817	90	19	1	0	1	2
Rural
Age
Total	44364	6564	367	33	14	10	57
12-14	6095	8	45	0	0	0	0
15 - 19	9010	730	53	8	2	3	13
20 - 24	7145	1743	64	6	4	2	12
25 - 29	6683	1664	59	7	3	2	12
30 - 34	5103	1220	55	6	2	1	9
35 - 39	4449	765	55	3	2	1	6
40 - 44	3321	347	25	2	1	0	3
45 - 49	2558	87	11	1	0	1	2
Urban
Age
Total	5233	511	76	4	1	0	5
12-14	759	1	6	1	1	0	2
15 - 19	1166	68	9	2	0	0	2
20 - 24	934	152	11	1	0	0	1
25 - 29	738	133	15	0	0	0	0
30 - 34	624	93	9	0	0	0	0
35 - 39	471	52	10	0	0	0	0
40 - 44	282	9	8	0	0	0	0
45 - 49	259	3	8	0	0	0	0
Lusaka
Region
Total
Age
Total	662333	65922	5297	227	86	145	458
12-14	83894	87	317	1	1	5	7
15 - 19	131397	7022	485	33	10	15	58
20 - 24	124116	19520	756	37	16	25	78
25 - 29	112492	18756	954	61	17	40	118
30 - 34	85030	12146	1009	49	22	32	103
35 - 39	60613	6272	779	18	14	23	55
40 - 44	36550	1711	567	20	5	5	30
45 - 49	28241	408	430	8	1	0	9
Rural
Age
Total	85373	10997	725	28	14	18	60
12-14	12643	18	45	0	0	2	2
15 - 19	17987	1514	86	8	2	2	12
20 - 24	14723	3312	91	5	4	2	11
25 - 29	12823	2704	113	5	2	4	11
30 - 34	9943	1812	145	6	3	4	13
35 - 39	7716	1151	92	1	2	2	5
40 - 44	5154	398	86	3	1	2	6
45 - 49	4384	88	67	0	0	0	0
Urban
Age
Total	576960	54925	4572	199	72	127	398
12-14	71251	69	272	1	1	3	5
15 - 19	113410	5508	399	25	8	13	46
20 - 24	109393	16208	665	32	12	23	67
25 - 29	99669	16052	841	56	15	36	107
30 - 34	75087	10334	864	43	19	28	90
35 - 39	52897	5121	687	17	12	21	50
40 - 44	31396	1313	481	17	4	3	24
45 - 49	23857	320	363	8	1	0	9
Chongwe
Region
Total
Age
Total	48418	6369	430	11	11	10	32
12-14	7301	10	26	0	0	1	1
15 - 19	10421	895	38	3	1	1	5
20 - 24	8267	1913	64	3	4	1	8
25 - 29	7184	1524	62	0	2	1	3
30 - 34	5599	1057	83	3	2	2	7
35 - 39	4239	648	63	1	2	2	5
40 - 44	2971	268	55	1	0	2	3
45 - 49	2436	54	39	0	0	0	0
Rural
Age
Total	44836	5980	399	10	11	10	31
12-14	6822	10	26	0	0	1	1
15 - 19	9632	837	36	3	1	1	5
20 - 24	7605	1802	59	3	4	1	8
25 - 29	6628	1425	60	0	2	1	3
30 - 34	5151	975	73	2	2	2	6
35 - 39	3932	623	59	1	2	2	5
40 - 44	2792	258	48	1	0	2	3
45 - 49	2274	50	38	0	0	0	0
Urban
Age
Total	3582	389	31	1	0	0	1
12-14	479	0	0	0	0	0	0
15 - 19	789	58	2	0	0	0	0
20 - 24	662	111	5	0	0	0	0
25 - 29	556	99	2	0	0	0	0
30 - 34	448	82	10	1	0	0	1
35 - 39	307	25	4	0	0	0	0
40 - 44	179	10	7	0	0	0	0
45 - 49	162	4	1	0	0	0	0
Kafue
Region
Total
Age
Total	62998	6716	523	21	3	14	38
12-14	8844	10	25	0	0	0	0
15 - 19	13416	856	52	4	0	1	5
20 - 24	11127	2041	68	3	1	4	8
25 - 29	9469	1758	96	6	0	6	12
30 - 34	7267	1119	103	3	1	3	7
35 - 39	5801	702	71	0	0	0	0
40 - 44	3727	184	62	2	1	0	3
45 - 49	3347	46	46	3	0	0	3
Rural
Age
Total	35692	4440	262	14	1	7	22
12-14	5075	8	11	0	0	0	0
15 - 19	7286	600	32	3	0	1	4
20 - 24	6381	1346	27	2	0	1	3
25 - 29	5520	1136	45	4	0	3	7
30 - 34	4224	733	59	3	0	2	5
35 - 39	3305	463	30	0	0	0	0
40 - 44	2063	125	32	2	1	0	3
45 - 49	1838	29	26	0	0	0	0
Urban
Age
Total	27306	2276	261	7	2	7	16
12-14	3769	2	14	0	0	0	0
15 - 19	6130	256	20	1	0	0	1
20 - 24	4746	695	41	1	1	3	5
25 - 29	3949	622	51	2	0	3	5
30 - 34	3043	386	44	0	1	1	2
35 - 39	2496	239	41	0	0	0	0
40 - 44	1664	59	30	0	0	0	0
45 - 49	1509	17	20	3	0	0	3
Luangwa
Region
Total
Age
Total	6206	642	74	4	3	1	8
12-14	953	0	10	0	0	1	1
15 - 19	1370	90	19	2	1	0	3
20 - 24	959	174	7	0	1	0	1
25 - 29	864	164	8	1	0	0	1
30 - 34	741	116	13	1	1	0	2
35 - 39	598	72	3	0	0	0	0
40 - 44	376	17	10	0	0	0	0
45 - 49	345	9	4	0	0	0	0
Rural
Age
Total	4845	577	64	4	2	1	7
12-14	746	0	8	0	0	1	1
15 - 19	1069	77	18	2	1	0	3
20 - 24	737	164	5	0	0	0	0
25 - 29	675	143	8	1	0	0	1
30 - 34	568	104	13	1	1	0	2
35 - 39	479	65	3	0	0	0	0
40 - 44	299	15	6	0	0	0	0
45 - 49	272	9	3	0	0	0	0
Urban
Age
Total	1361	65	10	0	1	0	1
12-14	207	0	2	0	0	0	0
15 - 19	301	13	1	0	0	0	0
20 - 24	222	10	2	0	1	0	1
25 - 29	189	21	0	0	0	0	0
30 - 34	173	12	0	0	0	0	0
35 - 39	119	7	0	0	0	0	0
40 - 44	77	2	4	0	0	0	0
45 - 49	73	0	1	0	0	0	0
Lusaka
Region
Total
Age
Total	544711	52195	4270	191	69	120	380
12-14	66796	67	256	1	1	3	5
15 - 19	106190	5181	376	24	8	13	45
20 - 24	103763	15392	617	31	10	20	61
25 - 29	94975	15310	788	54	15	33	102
30 - 34	71423	9854	810	42	18	27	87
35 - 39	49975	4850	642	17	12	21	50
40 - 44	29476	1242	440	17	4	3	24
45 - 49	22113	299	341	5	1	0	6
Rural
Age
Total	0	0	0	0	0	0	0
12-14	0	0	0	0	0	0	0
15 - 19	0	0	0	0	0	0	0
20 - 24	0	0	0	0	0	0	0
25 - 29	0	0	0	0	0	0	0
30 - 34	0	0	0	0	0	0	0
35 - 39	0	0	0	0	0	0	0
40 - 44	0	0	0	0	0	0	0
45 - 49	0	0	0	0	0	0	0
Urban
Age
Total	544711	52195	4270	191	69	120	380
12-14	66796	67	256	1	1	3	5
15 - 19	106190	5181	376	24	8	13	45
20 - 24	103763	15392	617	31	10	20	61
25 - 29	94975	15310	788	54	15	33	102
30 - 34	71423	9854	810	42	18	27	87
35 - 39	49975	4850	642	17	12	21	50
40 - 44	29476	1242	440	17	4	3	24
45 - 49	22113	299	341	5	1	0	6
Muchinga
Region
Total
Age
Total	177918	26781	1167	74	57	30	161
12-14	25620	52	149	1	1	1	3
15 - 19	37480	3596	151	11	11	6	28
20 - 24	31336	7867	163	17	14	6	37
25 - 29	27392	6892	196	15	12	10	37
30 - 34	19141	4167	183	13	4	3	20
35 - 39	16054	2803	138	11	7	3	21
40 - 44	11244	1094	107	5	6	1	12
45 - 49	9651	310	80	1	2	0	3
Rural
Age
Total	144194	22710	892	63	49	26	138
12-14	21067	42	121	1	1	1	3
15 - 19	30270	3100	131	10	9	6	25
20 - 24	24885	6581	113	17	12	5	34
25 - 29	21816	5763	147	10	8	9	27
30 - 34	15283	3507	135	12	4	2	18
35 - 39	13149	2448	102	8	7	3	18
40 - 44	9500	983	80	4	6	0	10
45 - 49	8224	286	63	1	2	0	3
Urban
Age
Total	33724	4071	275	11	8	4	23
12-14	4553	10	28	0	0	0	0
15 - 19	7210	496	20	1	2	0	3
20 - 24	6451	1286	50	0	2	1	3
25 - 29	5576	1129	49	5	4	1	10
30 - 34	3858	660	48	1	0	1	2
35 - 39	2905	355	36	3	0	0	3
40 - 44	1744	111	27	1	0	1	2
45 - 49	1427	24	17	0	0	0	0
Chama
Region
Total
Age
Total	25634	4295	144	5	8	5	18
12-14	3681	18	32	0	1	0	1
15 - 19	5185	655	25	1	2	1	4
20 - 24	4283	1123	11	0	3	0	3
25 - 29	4225	1128	19	3	2	1	6
30 - 34	2903	689	18	0	0	2	2
35 - 39	2348	455	16	1	0	1	2
40 - 44	1659	181	10	0	0	0	0
45 - 49	1350	46	13	0	0	0	0
Rural
Age
Total	23686	4095	131	5	8	5	18
12-14	3401	17	31	0	1	0	1
15 - 19	4762	638	23	1	2	1	4
20 - 24	3923	1061	10	0	3	0	3
25 - 29	3931	1071	16	3	2	1	6
30 - 34	2687	653	12	0	0	2	2
35 - 39	2158	437	16	1	0	1	2
40 - 44	1558	176	10	0	0	0	0
45 - 49	1266	42	13	0	0	0	0
Urban
Age
Total	1948	200	13	0	0	0	0
12-14	280	1	1	0	0	0	0
15 - 19	423	17	2	0	0	0	0
20 - 24	360	62	1	0	0	0	0
25 - 29	294	57	3	0	0	0	0
30 - 34	216	36	6	0	0	0	0
35 - 39	190	18	0	0	0	0	0
40 - 44	101	5	0	0	0	0	0
45 - 49	84	4	0	0	0	0	0
Chinsali
Region
Total
Age
Total	35557	5634	181	9	8	5	22
12-14	5368	9	24	0	0	1	1
15 - 19	7359	730	12	2	0	1	3
20 - 24	6161	1641	25	4	2	1	7
25 - 29	5260	1390	27	1	2	1	4
30 - 34	3870	919	34	0	2	1	3
35 - 39	3248	628	26	2	1	0	3
40 - 44	2269	244	18	0	1	0	1
45 - 49	2022	73	15	0	0	0	0
Rural
Age
Total	31396	5122	155	6	8	3	17
12-14	4743	6	17	0	0	1	1
15 - 19	6459	657	11	2	0	1	3
20 - 24	5462	1497	25	4	2	1	7
25 - 29	4631	1264	24	0	2	0	2
30 - 34	3412	829	27	0	2	0	2
35 - 39	2873	569	23	0	1	0	1
40 - 44	2017	228	16	0	1	0	1
45 - 49	1799	72	12	0	0	0	0
Urban
Age
Total	4161	512	26	3	0	2	5
12-14	625	3	7	0	0	0	0
15 - 19	900	73	1	0	0	0	0
20 - 24	699	144	0	0	0	0	0
25 - 29	629	126	3	1	0	1	2
30 - 34	458	90	7	0	0	1	1
35 - 39	375	59	3	2	0	0	2
40 - 44	252	16	2	0	0	0	0
45 - 49	223	1	3	0	0	0	0
Isoka
Region
Total
Age
Total	18251	2450	93	4	4	3	11
12-14	2573	5	7	0	0	0	0
15 - 19	4040	351	19	1	2	2	5
20 - 24	3110	731	11	1	1	0	2
25 - 29	2602	629	19	1	1	1	3
30 - 34	1870	344	10	1	0	0	1
35 - 39	1788	259	8	0	0	0	0
40 - 44	1192	100	10	0	0	0	0
45 - 49	1076	31	9	0	0	0	0
Rural
Age
Total	13467	1897	73	4	4	3	11
12-14	1949	3	6	0	0	0	0
15 - 19	3000	283	18	1	2	2	5
20 - 24	2221	554	7	1	1	0	2
25 - 29	1867	469	14	1	1	1	3
30 - 34	1360	266	6	1	0	0	1
35 - 39	1314	217	6	0	0	0	0
40 - 44	901	77	8	0	0	0	0
45 - 49	855	28	8	0	0	0	0
Urban
Age
Total	4784	553	20	0	0	0	0
12-14	624	2	1	0	0	0	0
15 - 19	1040	68	1	0	0	0	0
20 - 24	889	177	4	0	0	0	0
25 - 29	735	160	5	0	0	0	0
30 - 34	510	78	4	0	0	0	0
35 - 39	474	42	2	0	0	0	0
40 - 44	291	23	2	0	0	0	0
45 - 49	221	3	1	0	0	0	0
Mafinga
Region
Total
Age
Total	16343	2509	98	8	5	3	16
12-14	2428	1	15	0	0	0	0
15 - 19	3519	338	19	1	1	0	2
20 - 24	2975	803	15	3	0	2	5
25 - 29	2449	653	13	1	1	1	3
30 - 34	1609	351	13	3	0	0	3
35 - 39	1340	226	8	0	1	0	1
40 - 44	1143	105	11	0	2	0	2
45 - 49	880	32	4	0	0	0	0
Rural
Age
Total	16343	2509	98	8	5	3	16
12-14	2428	1	15	0	0	0	0
15 - 19	3519	338	19	1	1	0	2
20 - 24	2975	803	15	3	0	2	5
25 - 29	2449	653	13	1	1	1	3
30 - 34	1609	351	13	3	0	0	3
35 - 39	1340	226	8	0	1	0	1
40 - 44	1143	105	11	0	2	0	2
45 - 49	880	32	4	0	0	0	0
Urban
Age
Total	0	0	0	0	0	0	0
12-14	0	0	0	0	0	0	0
15 - 19	0	0	0	0	0	0	0
20 - 24	0	0	0	0	0	0	0
25 - 29	0	0	0	0	0	0	0
30 - 34	0	0	0	0	0	0	0
35 - 39	0	0	0	0	0	0	0
40 - 44	0	0	0	0	0	0	0
45 - 49	0	0	0	0	0	0	0
Mpika
Region
Total
Age
Total	50830	7282	427	38	24	10	72
12-14	7451	19	51	1	0	0	1
15 - 19	10701	933	53	5	4	2	11
20 - 24	8861	2080	57	7	6	2	15
25 - 29	7789	1884	74	6	4	4	14
30 - 34	5506	1189	74	7	2	0	9
35 - 39	4569	790	56	7	5	1	13
40 - 44	3146	300	37	4	1	1	6
45 - 49	2807	87	25	1	2	0	3
Rural
Age
Total	39698	6094	335	35	18	9	62
12-14	5796	15	45	1	0	0	1
15 - 19	8209	793	45	4	2	2	8
20 - 24	6889	1734	41	7	5	2	14
25 - 29	6026	1560	55	4	1	4	9
30 - 34	4253	988	58	7	2	0	9
35 - 39	3649	668	41	7	5	1	13
40 - 44	2583	262	27	4	1	0	5
45 - 49	2293	74	23	1	2	0	3
Urban
Age
Total	11132	1188	92	3	6	1	10
12-14	1655	4	6	0	0	0	0
15 - 19	2492	140	8	1	2	0	3
20 - 24	1972	346	16	0	1	0	1
25 - 29	1763	324	19	2	3	0	5
30 - 34	1253	201	16	0	0	0	0
35 - 39	920	122	15	0	0	0	0
40 - 44	563	38	10	0	0	1	1
45 - 49	514	13	2	0	0	0	0
Nakonde
Region
Total
Age
Total	31303	4611	224	10	8	4	22
12-14	4119	0	20	0	0	0	0
15 - 19	6676	589	23	1	2	0	3
20 - 24	5946	1489	44	2	2	1	5
25 - 29	5067	1208	44	3	2	2	7
30 - 34	3383	675	34	2	0	0	2
35 - 39	2761	445	24	1	0	1	2
40 - 44	1835	164	21	1	2	0	3
45 - 49	1516	41	14	0	0	0	0
Rural
Age
Total	19604	2993	100	5	6	3	14
12-14	2750	0	7	0	0	0	0
15 - 19	4321	391	15	1	2	0	3
20 - 24	3415	932	15	2	1	0	3
25 - 29	2912	746	25	1	1	2	4
30 - 34	1962	420	19	1	0	0	1
35 - 39	1815	331	8	0	0	1	1
40 - 44	1298	135	8	0	2	0	2
45 - 49	1131	38	3	0	0	0	0
Urban
Age
Total	11699	1618	124	5	2	1	8
12-14	1369	0	13	0	0	0	0
15 - 19	2355	198	8	0	0	0	0
20 - 24	2531	557	29	0	1	1	2
25 - 29	2155	462	19	2	1	0	3
30 - 34	1421	255	15	1	0	0	1
35 - 39	946	114	16	1	0	0	1
40 - 44	537	29	13	1	0	0	1
45 - 49	385	3	11	0	0	0	0
Northern
Region
Total
Age
Total	272524	42826	1905	175	118	73	366
12-14	38349	81	241	8	4	1	13
15 - 19	57448	5636	261	24	21	20	65
20 - 24	47718	12744	263	39	20	11	70
25 - 29	42294	11174	345	38	25	14	77
30 - 34	29201	6497	278	26	22	12	60
35 - 39	24898	4479	240	24	14	9	47
40 - 44	17327	1677	144	7	9	4	20
45 - 49	15289	538	133	9	3	2	14
Rural
Age
Total	216836	36850	1473	138	102	62	302
12-14	30461	67	195	7	4	1	12
15 - 19	45011	4789	214	17	20	18	55
20 - 24	37743	10953	208	33	18	10	61
25 - 29	33491	9537	255	30	17	9	56
30 - 34	23035	5551	207	20	19	12	51
35 - 39	20137	3944	184	18	13	6	37
40 - 44	14337	1529	101	6	8	4	18
45 - 49	12621	480	109	7	3	2	12
Urban
Age
Total	55688	5976	432	37	16	11	64
12-14	7888	14	46	1	0	0	1
15 - 19	12437	847	47	7	1	2	10
20 - 24	9975	1791	55	6	2	1	9
25 - 29	8803	1637	90	8	8	5	21
30 - 34	6166	946	71	6	3	0	9
35 - 39	4761	535	56	6	1	3	10
40 - 44	2990	148	43	1	1	0	2
45 - 49	2668	58	24	2	0	0	2
Chilubi
Region
Total
Age
Total	19577	3521	157	18	16	11	45
12-14	2547	6	23	2	0	1	3
15 - 19	3896	415	24	2	2	2	6
20 - 24	3176	966	27	2	5	3	10
25 - 29	2938	866	24	3	3	1	7
30 - 34	2212	596	25	3	4	1	8
35 - 39	2073	443	14	2	1	1	4
40 - 44	1477	165	9	1	0	1	2
45 - 49	1258	64	11	3	1	1	5
Rural
Age
Total	18572	3336	143	18	16	11	45
12-14	2395	6	18	2	0	1	3
15 - 19	3686	382	23	2	2	2	6
20 - 24	3014	924	26	2	5	3	10
25 - 29	2799	828	23	3	3	1	7
30 - 34	2094	558	23	3	4	1	8
35 - 39	1977	418	13	2	1	1	4
40 - 44	1405	158	7	1	0	1	2
45 - 49	1202	62	10	3	1	1	5
Urban
Age
Total	1005	185	14	0	0	0	0
12-14	152	0	5	0	0	0	0
15 - 19	210	33	1	0	0	0	0
20 - 24	162	42	1	0	0	0	0
25 - 29	139	38	1	0	0	0	0
30 - 34	118	38	2	0	0	0	0
35 - 39	96	25	1	0	0	0	0
40 - 44	72	7	2	0	0	0	0
45 - 49	56	2	1	0	0	0	0
Kaputa
Region
Total
Age
Total	28872	5433	272	28	22	10	60
12-14	3654	15	39	1	2	0	3
15 - 19	5506	592	38	2	3	5	10
20 - 24	5226	1611	45	7	6	1	14
25 - 29	5292	1593	57	9	4	2	15
30 - 34	3264	811	33	5	3	0	8
35 - 39	2581	531	22	2	1	2	5
40 - 44	1859	204	22	2	3	0	5
45 - 49	1490	76	16	0	0	0	0
Rural
Age
Total	26400	5092	240	26	19	8	53
12-14	3295	14	34	1	2	0	3
15 - 19	4992	556	34	2	3	4	9
20 - 24	4817	1513	40	6	5	1	12
25 - 29	4804	1481	49	8	3	2	13
30 - 34	2957	755	32	5	3	0	8
35 - 39	2402	507	19	2	1	1	4
40 - 44	1728	193	19	2	2	0	4
45 - 49	1405	73	13	0	0	0	0
Urban
Age
Total	2472	341	32	2	3	2	7
12-14	359	1	5	0	0	0	0
15 - 19	514	36	4	0	0	1	1
20 - 24	409	98	5	1	1	0	2
25 - 29	488	112	8	1	1	0	2
30 - 34	307	56	1	0	0	0	0
35 - 39	179	24	3	0	0	1	1
40 - 44	131	11	3	0	1	0	1
45 - 49	85	3	3	0	0	0	0
Kasama
Region
Total
Age
Total	59769	8160	447	41	19	18	78
12-14	8779	17	43	2	0	0	2
15 - 19	12896	1088	54	8	2	5	15
20 - 24	10423	2474	52	7	1	1	9
25 - 29	9017	2083	77	9	5	5	19
30 - 34	6479	1289	80	5	4	3	12
35 - 39	5381	852	55	6	4	2	12
40 - 44	3466	268	41	0	2	1	3
45 - 49	3328	89	45	4	1	1	6
Rural
Age
Total	31408	5039	242	22	15	13	50
12-14	4656	8	27	2	0	0	2
15 - 19	6590	663	30	3	1	4	8
20 - 24	5391	1499	26	5	1	1	7
25 - 29	4642	1246	38	4	3	3	10
30 - 34	3351	802	39	1	3	3	7
35 - 39	2932	564	31	4	4	0	8
40 - 44	1974	196	21	0	2	1	3
45 - 49	1872	61	30	3	1	1	5
Urban
Age
Total	28361	3121	205	19	4	5	28
12-14	4123	9	16	0	0	0	0
15 - 19	6306	425	24	5	1	1	7
20 - 24	5032	975	26	2	0	0	2
25 - 29	4375	837	39	5	2	2	9
30 - 34	3128	487	41	4	1	0	5
35 - 39	2449	288	24	2	0	2	4
40 - 44	1492	72	20	0	0	0	0
45 - 49	1456	28	15	1	0	0	1
Luwingu
Region
Total
Age
Total	29855	4029	233	18	15	8	41
12-14	4117	6	36	2	0	0	2
15 - 19	6374	538	23	3	3	0	6
20 - 24	5254	1186	35	4	1	1	6
25 - 29	4632	1049	49	5	5	2	12
30 - 34	3055	615	30	2	1	1	4
35 - 39	2694	411	34	1	3	3	7
40 - 44	2017	175	11	0	1	1	2
45 - 49	1712	49	15	1	1	0	2
Rural
Age
Total	26859	3755	197	15	12	7	34
12-14	3716	5	33	1	0	0	1
15 - 19	5608	494	19	3	3	0	6
20 - 24	4680	1106	31	4	0	1	5
25 - 29	4207	980	43	4	3	1	8
30 - 34	2769	577	23	1	1	1	3
35 - 39	2472	385	28	1	3	3	7
40 - 44	1830	164	7	0	1	1	2
45 - 49	1577	44	13	1	1	0	2
Urban
Age
Total	2996	274	36	3	3	1	7
12-14	401	1	3	1	0	0	1
15 - 19	766	44	4	0	0	0	0
20 - 24	574	80	4	0	1	0	1
25 - 29	425	69	6	1	2	1	4
30 - 34	286	38	7	1	0	0	1
35 - 39	222	26	6	0	0	0	0
40 - 44	187	11	4	0	0	0	0
45 - 49	135	5	2	0	0	0	0
Mbala
Region
Total
Age
Total	49999	7591	224	13	9	8	30
12-14	7318	15	33	0	2	0	2
15 - 19	11131	1147	30	1	3	4	8
20 - 24	8774	2317	27	5	0	1	6
25 - 29	7375	1885	44	1	0	2	3
30 - 34	5077	1059	27	0	4	1	5
35 - 39	4546	787	31	4	0	0	4
40 - 44	3085	289	15	2	0	0	2
45 - 49	2693	92	17	0	0	0	0
Rural
Age
Total	43285	7007	184	8	9	8	25
12-14	6392	14	26	0	2	0	2
15 - 19	9555	1053	27	1	3	4	8
20 - 24	7606	2148	22	3	0	1	4
25 - 29	6365	1735	35	1	0	2	3
30 - 34	4334	963	22	0	4	1	5
35 - 39	3928	734	24	2	0	0	2
40 - 44	2721	275	12	1	0	0	1
45 - 49	2384	85	16	0	0	0	0
Urban
Age
Total	6714	584	40	5	0	0	5
12-14	926	1	7	0	0	0	0
15 - 19	1576	94	3	0	0	0	0
20 - 24	1168	169	5	2	0	0	2
25 - 29	1010	150	9	0	0	0	0
30 - 34	743	96	5	0	0	0	0
35 - 39	618	53	7	2	0	0	2
40 - 44	364	14	3	1	0	0	1
45 - 49	309	7	1	0	0	0	0
Mporokoso
Region
Total
Age
Total	24245	3782	178	16	10	4	30
12-14	3592	3	21	0	0	0	0
15 - 19	5103	477	23	0	3	0	3
20 - 24	4114	1161	20	3	2	0	5
25 - 29	3609	963	34	6	1	1	8
30 - 34	2662	586	26	2	0	3	5
35 - 39	2199	390	30	4	3	0	7
40 - 44	1603	153	16	1	1	0	2
45 - 49	1363	49	8	0	0	0	0
Rural
Age
Total	20110	3396	151	12	9	3	24
12-14	2995	3	18	0	0	0	0
15 - 19	4197	422	21	0	3	0	3
20 - 24	3376	1055	18	3	2	0	5
25 - 29	2971	852	27	5	1	0	6
30 - 34	2220	521	22	1	0	3	4
35 - 39	1833	360	24	2	2	0	4
40 - 44	1380	142	13	1	1	0	2
45 - 49	1138	41	8	0	0	0	0
Urban
Age
Total	4135	386	27	4	1	1	6
12-14	597	0	3	0	0	0	0
15 - 19	906	55	2	0	0	0	0
20 - 24	738	106	2	0	0	0	0
25 - 29	638	111	7	1	0	1	2
30 - 34	442	65	4	1	0	0	1
35 - 39	366	30	6	2	1	0	3
40 - 44	223	11	3	0	0	0	0
45 - 49	225	8	0	0	0	0	0
Mpulungu
Region
Total
Age
Total	24407	3966	166	16	11	4	31
12-14	3184	11	20	1	0	0	1
15 - 19	5236	594	26	4	1	2	7
20 - 24	4418	1147	24	4	3	1	8
25 - 29	4058	1077	32	1	3	0	4
30 - 34	2647	571	22	4	3	0	7
35 - 39	2163	392	24	1	0	1	2
40 - 44	1444	135	9	0	1	0	1
45 - 49	1257	39	9	1	0	0	1
Rural
Age
Total	16429	3092	101	12	7	3	22
12-14	2179	9	14	1	0	0	1
15 - 19	3539	461	19	2	1	2	5
20 - 24	2876	884	14	3	3	0	6
25 - 29	2603	814	14	1	1	0	2
30 - 34	1739	445	13	4	1	0	5
35 - 39	1517	329	16	1	0	1	2
40 - 44	1032	116	3	0	1	0	1
45 - 49	944	34	8	0	0	0	0
Urban
Age
Total	7978	874	65	4	4	1	9
12-14	1005	2	6	0	0	0	0
15 - 19	1697	133	7	2	0	0	2
20 - 24	1542	263	10	1	0	1	2
25 - 29	1455	263	18	0	2	0	2
30 - 34	908	126	9	0	2	0	2
35 - 39	646	63	8	0	0	0	0
40 - 44	412	19	6	0	0	0	0
45 - 49	313	5	1	1	0	0	1
Mungwi
Region
Total
Age
Total	35800	6344	228	25	16	10	51
12-14	5158	8	26	0	0	0	0
15 - 19	7306	785	43	4	4	2	10
20 - 24	6333	1882	33	7	2	3	12
25 - 29	5373	1658	28	4	4	1	9
30 - 34	3805	970	35	5	3	3	11
35 - 39	3261	673	30	4	2	0	6
40 - 44	2376	288	21	1	1	1	3
45 - 49	2188	80	12	0	0	0	0
Rural
Age
Total	33773	6133	215	25	15	9	49
12-14	4833	8	25	0	0	0	0
15 - 19	6844	758	41	4	4	2	10
20 - 24	5983	1824	31	7	2	3	12
25 - 29	5100	1601	26	4	3	0	7
30 - 34	3571	930	33	5	3	3	11
35 - 39	3076	647	29	4	2	0	6
40 - 44	2267	285	19	1	1	1	3
45 - 49	2099	80	11	0	0	0	0
Urban
Age
Total	2027	211	13	0	1	1	2
12-14	325	0	1	0	0	0	0
15 - 19	462	27	2	0	0	0	0
20 - 24	350	58	2	0	0	0	0
25 - 29	273	57	2	0	1	1	2
30 - 34	234	40	2	0	0	0	0
35 - 39	185	26	1	0	0	0	0
40 - 44	109	3	2	0	0	0	0
45 - 49	89	0	1	0	0	0	0
North-Western
Region
Total
Age
Total	179051	25948	1399	108	52	44	204
12-14	26187	70	140	2	3	2	7
15 - 19	38708	3656	142	18	5	4	27
20 - 24	30186	7009	184	19	11	5	35
25 - 29	27316	6784	262	31	13	16	60
30 - 34	19887	4304	219	22	13	8	43
35 - 39	15873	2804	196	13	4	5	22
40 - 44	11528	1042	132	2	1	3	6
45 - 49	9366	279	124	1	2	1	4
Rural
Age
Total	133417	20726	945	88	38	36	162
12-14	19815	55	109	1	1	2	4
15 - 19	28459	2875	94	13	4	3	20
20 - 24	21643	5439	122	16	9	2	27
25 - 29	19891	5382	165	27	9	13	49
30 - 34	14821	3471	149	18	10	8	36
35 - 39	12305	2352	128	10	4	5	19
40 - 44	9039	905	92	2	0	2	4
45 - 49	7444	247	86	1	1	1	3
Urban
Age
Total	45634	5222	454	20	14	8	42
12-14	6372	15	31	1	2	0	3
15 - 19	10249	781	48	5	1	1	7
20 - 24	8543	1570	62	3	2	3	8
25 - 29	7425	1402	97	4	4	3	11
30 - 34	5066	833	70	4	3	0	7
35 - 39	3568	452	68	3	0	0	3
40 - 44	2489	137	40	0	1	1	2
45 - 49	1922	32	38	0	1	0	1
Chavuma
Region
Total
Age
Total	8766	964	43	4	1	0	5
12-14	1241	4	0	0	0	0	0
[truncated: 974 more rows]

## Sheet: Table J3
Table J3: Population (De Facto), Deaths 12 Months Prior to the Census and Age Specific Death Rates by Age (Single and Grouped) and Sex, Rural/Urban,Zambia 2010
Age and Region	Total Population			Reported Household Deaths 12 Months Prior to the Census			Unadjusted Age Specific Mortality Rates Per 1000 Population
	Total	Male	Female	Total	Male	Female	Total	Male	Female
Total	12526314	6117253	6409061	164385	87693	76692	13.1232	14.3354	11.9662
0	436304	217890	218414	35103	18953	16150	80.4554	86.9843	73.9421
1	437960	218257	219703	12005	6280	5725	27.4112	28.7734	26.0579
2	452387	225299	227088	8667	4685	3982	19.1584	20.7946	17.5351
3	442255	218642	223613	5066	2644	2422	11.4549	12.0928	10.8312
4	445981	222184	223797	3205	1688	1517	7.1864	7.59731	6.77846
0 - 4	2214887	1102272	1112615	64046	34250	29796	28.9161	31.0722	26.7802
5-9	1856336	924395	931941	8405	4519	3886	4.52774	4.8886	4.16979
10-14	1699042	840834	858208	4836	2550	2286	2.84631	3.0327	2.66369
15 - 19	1427884	692859	735025	5856	2821	3035	4.10117	4.07154	4.12911
20 - 24	1117476	504876	612600	7967	3746	4221	7.12946	7.41964	6.8903
25 - 29	1006244	464493	541751	10471	5112	5359	10.406	11.0055	9.892
30 - 34	800770	397694	403076	11305	5986	5319	14.1177	15.0518	13.196
35 - 39	647813	332961	314852	9972	5698	4274	15.3933	17.1131	13.5746
40 - 44	447584	232253	215331	7336	4334	3002	16.3902	18.6607	13.9413
45 - 49	354989	174833	180156	6021	3603	2418	16.9611	20.6082	13.4217
50 - 54	270254	128696	141558	4770	2687	2083	17.6501	20.8787	14.7148
55 - 59	184828	90037	94791	3546	2056	1490	19.1854	22.8351	15.7188
60 - 64	161875	73419	88456	3929	2146	1783	24.2718	29.2295	20.1569
65 - 69	118582	53695	64887	3363	1732	1631	28.3601	32.2563	25.136
70 - 74	90802	41929	48873	4084	2138	1946	44.977	50.991	39.8175
75+	126948	62007	64941	8478	4315	4163	66.7832	69.5889	64.1043
Rural
Total	7505292	3664349	3840943	101720	54166	47554	13.5531	14.7819	12.3808
0	288243	143874	144369	24609	13448	11161	85.3759	93.4707	77.3088
1	280428	139921	140507	8188	4305	3883	29.1982	30.7674	27.6356
2	300708	149275	151433	6446	3474	2972	21.4361	23.2725	19.6258
3	290561	144190	146371	3855	1995	1860	13.2674	13.8359	12.7074
4	294445	146898	147547	2404	1268	1136	8.16451	8.63184	7.69924
0 - 4	1454385	724158	730227	45502	24490	21012	31.2861	33.8186	28.7746
5-9	1212247	608241	604006	6162	3303	2859	5.08312	5.43041	4.7334
10-14	1045977	529978	515999	3203	1714	1489	3.06221	3.2341	2.88566
15 - 19	802997	397738	405259	3517	1719	1798	4.37984	4.32194	4.43667
20 - 24	598270	269368	328902	4255	2015	2240	7.11217	7.48047	6.81054
25 - 29	529481	241136	288345	5211	2467	2744	9.84171	10.2307	9.51638
30 - 34	419932	203507	216425	5469	2785	2684	13.0235	13.685	12.4015
35 - 39	351970	173650	178320	4888	2709	2179	13.8875	15.6003	12.2196
40 - 44	254964	127044	127920	3785	2178	1607	14.8452	17.1437	12.5625
45 - 49	209868	100903	108965	3065	1806	1259	14.6044	17.8984	11.5542
50 - 54	162395	75868	86527	2548	1445	1103	15.6901	19.0462	12.7475
55 - 59	111511	52225	59286	1874	1071	803	16.8055	20.5074	13.5445
60 - 64	107038	45761	61277	2218	1190	1028	20.7216	26.0047	16.7763
65 - 69	83157	36611	46546	1959	1010	949	23.5578	27.5873	20.3884
70 - 74	66388	30553	35835	2638	1407	1231	39.7361	46.0511	34.3519
75+	94712	47608	47104	5426	2857	2569	57.2895	60.0109	54.5389
Urban
Total	5021022	2452904	2568118	62665	33527	29138	12.4805	13.6683	11.3461
0	148061	74016	74045	10494	5505	4989	70.8762	74.3758	67.3779
1	157532	78336	79196	3817	1975	1842	24.23	25.2119	23.2588
2	151679	76024	75655	2221	1211	1010	14.6428	15.9292	13.3501
3	151694	74452	77242	1211	649	562	7.98318	8.71703	7.27583
4	151536	75286	76250	801	420	381	5.28587	5.57873	4.99672
0 - 4	760502	378114	382388	18544	9760	8784	24.3839	25.8123	22.9714
5-9	644089	316154	327935	2243	1216	1027	3.48244	3.84623	3.13172
10-14	653065	310856	342209	1633	836	797	2.50052	2.68935	2.32899
15 - 19	624887	295121	329766	2339	1102	1237	3.74308	3.73406	3.75114
20 - 24	519206	235508	283698	3712	1731	1981	7.14938	7.35007	6.98278
25 - 29	476763	223357	253406	5260	2645	2615	11.0327	11.842	10.3194
30 - 34	380838	194187	186651	5836	3201	2635	15.3241	16.4841	14.1173
35 - 39	295843	159311	136532	5084	2989	2095	17.1848	18.762	15.3444
40 - 44	192620	105209	87411	3551	2156	1395	18.4353	20.4925	15.9591
45 - 49	145121	73930	71191	2956	1797	1159	20.3692	24.3068	16.2801
50 - 54	107859	52828	55031	2222	1242	980	20.601	23.5103	17.8081
55 - 59	73317	37812	35505	1672	985	687	22.8051	26.0499	19.3494
60 - 64	54837	27658	27179	1711	956	755	31.2016	34.565	27.7788
65 - 69	35425	17084	18341	1404	722	682	39.633	42.2618	37.1845
70 - 74	24414	11376	13038	1446	731	715	59.2283	64.2581	54.8397
75+	32236	14399	17837	3052	1458	1594	94.6768	101.257	89.3648

## Sheet: Table J4
Table J4: Population (De Facto) and Number of Household Deaths 12 months prior to the Census by Cause of Death, 5 Year Age Group, Sex and Province, Zambia 2010
Age Group, Sex and Province	Total Population	Household Deaths 12 Months Prior to the Census	Cause of Death
			Total	Accident	Injury	Suicide	Spousal Violence	Other Violence	Sickness/Disease	Witchcraft	Other
Total	12526314	164385	164385	5568	818	1015	301	1526	124521	10775	19861
0 - 4	2214887	64046	64046	1183	223	0	0	382	45415	4079	12764
5-9	1856336	8405	8405	440	42	0	0	51	6404	822	646
10-14	1699042	4836	4836	362	49	25	6	63	3414	513	404
15 - 19	1427884	5856	5856	450	59	127	23	79	4045	546	527
20 - 24	1117476	7967	7967	569	46	198	47	134	5774	585	614
25 - 29	1006244	10471	10471	590	70	187	52	168	8006	641	757
30 - 34	800770	11305	11305	478	54	131	49	150	9000	643	800
35 - 39	647813	9972	9972	433	63	107	33	129	8001	600	606
40 - 44	447584	7336	7336	241	34	74	26	88	5977	461	435
45 - 49	354989	6021	6021	209	35	55	22	54	4867	400	379
50 - 54	270254	4770	4770	150	23	23	12	55	3879	323	305
55 - 59	184828	3546	3546	100	13	20	4	32	2930	222	225
60 - 64	161875	3929	3929	84	25	11	7	36	3274	252	240
65 - 69	118582	3363	3363	69	16	13	6	26	2862	205	166
70 - 74	90802	4084	4084	83	14	19	1	31	3459	210	267
75 - 79	61420	3163	3163	57	15	8	4	17	2719	122	221
80 - 84	32821	2755	2755	46	24	10	5	16	2349	75	230
85 - 89	18655	2091	2091	18	11	5	3	14	1754	66	220
90 - 94	6308	469	469	6	2	2	1	1	392	10	55
95+	7744	0	0	0	0	0	0	0	0	0	0
Male
Age
Total	6117253	87693	87693	3870	523	775	117	1085	64642	5969	10712
0 - 4	1102272	34250	34250	665	125	0	0	213	24058	2156	7033
5-9	924395	4519	4519	287	23	0	0	32	3375	440	362
10-14	840834	2550	2550	233	30	15	5	39	1740	264	224
15 - 19	692859	2821	2821	298	32	76	6	52	1854	286	217
20 - 24	504876	3746	3746	422	34	141	16	105	2466	300	262
25 - 29	464493	5112	5112	449	51	150	11	133	3638	336	344
30 - 34	397694	5986	5986	377	36	110	21	124	4581	360	377
35 - 39	332961	5698	5698	354	46	86	12	106	4389	360	345
40 - 44	232253	4334	4334	194	23	64	9	70	3460	262	252
45 - 49	174833	3603	3603	154	30	44	14	46	2808	278	229
50 - 54	128696	2687	2687	105	16	19	6	45	2087	214	195
55 - 59	90037	2056	2056	78	7	17	2	24	1664	132	132
60 - 64	73419	2146	2146	64	16	10	6	27	1733	148	142
65 - 69	53695	1732	1732	53	11	10	3	19	1438	111	87
70 - 74	41929	2138	2138	54	10	17	1	20	1747	136	153
75 - 79	30662	1652	1652	36	13	6	1	9	1400	85	102
80 - 84	16045	1352	1352	30	13	7	2	12	1124	49	115
85 - 89	9347	1064	1064	12	6	2	2	8	877	47	110
90 - 94	3152	247	247	5	1	1	0	1	203	5	31
95+	2801	0	0	0	0	0	0	0	0	0	0
Female
Age
Total	6409061	76692	76692	1698	295	240	184	441	59879	4806	9149
0 - 4	1112615	29796	29796	518	98	0	0	169	21357	1923	5731
5-9	931941	3886	3886	153	19	0	0	19	3029	382	284
10-14	858208	2286	2286	129	19	10	1	24	1674	249	180
15 - 19	735025	3035	3035	152	27	51	17	27	2191	260	310
20 - 24	612600	4221	4221	147	12	57	31	29	3308	285	352
25 - 29	541751	5359	5359	141	19	37	41	35	4368	305	413
30 - 34	403076	5319	5319	101	18	21	28	26	4419	283	423
35 - 39	314852	4274	4274	79	17	21	21	23	3612	240	261
40 - 44	215331	3002	3002	47	11	10	17	18	2517	199	183
45 - 49	180156	2418	2418	55	5	11	8	8	2059	122	150
50 - 54	141558	2083	2083	45	7	4	6	10	1792	109	110
55 - 59	94791	1490	1490	22	6	3	2	8	1266	90	93
60 - 64	88456	1783	1783	20	9	1	1	9	1541	104	98
65 - 69	64887	1631	1631	16	5	3	3	7	1424	94	79
70 - 74	48873	1946	1946	29	4	2	0	11	1712	74	114
75 - 79	30758	1511	1511	21	2	2	3	8	1319	37	119
80 - 84	16776	1403	1403	16	11	3	3	4	1225	26	115
85 - 89	9308	1027	1027	6	5	3	1	6	877	19	110
90 - 94	3156	222	222	1	1	1	1	0	189	5	24
95+	4943	0	0	0	0	0	0	0	0	0	0
Central
Sex
Total
Age
Total	1245089	16314	16314	667	84	148	33	149	12276	950	2007
0 - 4	224289	5996	5996	128	15	0	0	33	4213	333	1274
5-9	190254	773	773	50	7	0	0	6	578	66	66
10-14	175827	500	500	49	9	4	1	6	347	38	46
15 - 19	144976	602	602	67	6	18	2	7	409	43	50
20 - 24	108067	811	811	67	3	24	5	6	582	51	73
25 - 29	91398	1004	1004	69	7	20	9	16	746	52	85
30 - 34	74143	1179	1179	60	8	18	6	12	936	60	79
35 - 39	61248	1056	1056	52	6	23	6	20	833	64	52
40 - 44	43287	770	770	26	2	12	2	12	637	42	37
45 - 49	34498	676	676	29	7	4	1	8	538	44	45
50 - 54	27078	482	482	15	1	3	0	8	387	42	26
55 - 59	18546	394	394	9	2	5	1	3	331	22	21
60 - 64	16675	385	385	7	3	0	0	3	324	22	26
65 - 69	12234	358	358	10	2	3	0	2	298	22	21
70 - 74	9334	433	433	11	2	6	0	1	361	24	28
75 - 79	6651	321	321	9	0	3	0	3	269	8	29
80 - 84	3274	288	288	7	3	2	0	3	241	6	26
85 - 89	1977	229	229	1	1	3	0	0	197	6	21
90 - 94	607	57	57	1	0	0	0	0	49	5	2
95+	726	0	0	0	0	0	0	0	0	0	0
Male
Age
Total	613372	8717	8717	437	52	119	13	105	6363	541	1087
0 - 4	111530	3254	3254	67	7	0	0	20	2256	183	721
5-9	95203	427	427	33	4	0	0	5	312	37	36
10-14	87537	276	276	32	6	3	1	3	186	19	26
15 - 19	71467	283	283	40	3	12	1	3	179	22	23
20 - 24	50168	364	364	42	1	17	2	4	242	23	33
25 - 29	42376	491	491	50	4	18	3	14	335	30	37
30 - 34	36537	611	611	44	7	17	3	11	459	35	35
35 - 39	31474	607	607	41	6	19	1	15	459	38	28
40 - 44	22676	428	428	20	1	10	0	7	351	25	14
45 - 49	17022	406	406	19	7	4	1	8	311	31	25
50 - 54	12960	258	258	9	1	2	0	6	207	24	9
55 - 59	9219	235	235	6	0	4	1	2	196	12	14
60 - 64	7891	206	206	6	2	0	0	1	163	15	19
65 - 69	5815	201	201	9	2	3	0	2	159	16	10
70 - 74	4630	198	198	7	1	5	0	1	156	14	14
75 - 79	3415	179	179	6	0	2	0	1	150	7	13
80 - 84	1757	142	142	5	0	1	0	2	115	4	15
85 - 89	1088	118	118	0	0	2	0	0	99	4	13
90 - 94	349	33	33	1	0	0	0	0	28	2	2
95+	258	0	0	0	0	0	0	0	0	0	0
Female
Age
Total	631717	7597	7597	230	32	29	20	44	5913	409	920
0 - 4	112759	2742	2742	61	8	0	0	13	1957	150	553
5-9	95051	346	346	17	3	0	0	1	266	29	30
10-14	88290	224	224	17	3	1	0	3	161	19	20
15 - 19	73509	319	319	27	3	6	1	4	230	21	27
20 - 24	57899	447	447	25	2	7	3	2	340	28	40
25 - 29	49022	513	513	19	3	2	6	2	411	22	48
30 - 34	37606	568	568	16	1	1	3	1	477	25	44
35 - 39	29774	449	449	11	0	4	5	5	374	26	24
40 - 44	20611	342	342	6	1	2	2	5	286	17	23
45 - 49	17476	270	270	10	0	0	0	0	227	13	20
50 - 54	14118	224	224	6	0	1	0	2	180	18	17
55 - 59	9327	159	159	3	2	1	0	1	135	10	7
60 - 64	8784	179	179	1	1	0	0	2	161	7	7
65 - 69	6419	157	157	1	0	0	0	0	139	6	11
70 - 74	4704	235	235	4	1	1	0	0	205	10	14
75 - 79	3236	142	142	3	0	1	0	2	119	1	16
80 - 84	1517	146	146	2	3	1	0	1	126	2	11
85 - 89	889	111	111	1	1	1	0	0	98	2	8
90 - 94	258	24	24	0	0	0	0	0	21	3	0
95+	468	0	0	0	0	0	0	0	0	0	0
Chibombo
Sex
Total
Age
Total	290556	3394	3394	140	15	26	2	14	2590	207	400
0 - 4	54187	1255	1255	29	5	0	0	5	888	74	254
5-9	45224	155	155	12	0	0	0	0	114	12	17
10-14	42115	87	87	8	1	0	0	1	65	7	5
15 - 19	32910	120	120	11	1	4	1	0	79	11	13
20 - 24	24856	168	168	21	2	3	0	0	116	6	20
25 - 29	20381	194	194	13	0	5	1	0	152	9	14
30 - 34	16993	255	255	9	1	5	0	1	201	21	17
35 - 39	13811	246	246	12	1	3	0	0	199	17	14
40 - 44	9734	152	152	8	0	0	0	2	124	10	8
45 - 49	7798	142	142	3	2	0	0	2	121	10	4
50 - 54	5977	101	101	2	1	1	0	2	83	8	4
55 - 59	4012	69	69	1	0	1	0	1	62	3	1
60 - 64	3866	87	87	0	0	0	0	0	73	8	6
65 - 69	3014	82	82	4	1	1	0	0	66	4	6
70 - 74	2308	88	88	3	0	1	0	0	78	1	5
75 - 79	1640	68	68	1	0	0	0	0	60	1	6
80 - 84	845	61	61	2	0	0	0	0	57	0	2
85 - 89	525	44	44	0	0	2	0	0	36	2	4
90 - 94	155	20	20	1	0	0	0	0	16	3	0
95+	205	0	0	0	0	0	0	0	0	0	0
Male
Age
Total	144038	1795	1795	90	11	20	1	8	1327	118	220
0 - 4	26997	669	669	10	3	0	0	2	467	36	151
5-9	22688	87	87	9	0	0	0	0	61	9	8
10-14	21182	45	45	6	0	0	0	1	31	4	3
15 - 19	16600	62	62	8	1	3	1	0	37	5	7
20 - 24	11744	65	65	13	1	1	0	0	39	3	8
25 - 29	9694	90	90	10	0	4	0	0	60	8	8
30 - 34	8352	120	120	6	1	5	0	0	83	16	9
35 - 39	7065	131	131	9	1	2	0	0	104	8	7
40 - 44	5081	87	87	7	0	0	0	0	73	5	2
45 - 49	3826	93	93	3	2	0	0	2	74	8	4
50 - 54	2794	61	61	1	1	1	0	2	52	4	0
55 - 59	1924	40	40	0	0	0	0	1	38	1	0
60 - 64	1809	52	52	0	0	0	0	0	43	4	5
65 - 69	1411	50	50	3	1	1	0	0	39	3	3
70 - 74	1111	39	39	1	0	1	0	0	35	1	1
75 - 79	850	37	37	1	0	0	0	0	34	1	1
80 - 84	450	33	33	2	0	0	0	0	30	0	1
85 - 89	296	24	24	0	0	2	0	0	19	1	2
90 - 94	92	10	10	1	0	0	0	0	8	1	0
95+	72	0	0	0	0	0	0	0	0	0	0
Female
Age
Total	146518	1599	1599	50	4	6	1	6	1263	89	180
0 - 4	27190	586	586	19	2	0	0	3	421	38	103
5-9	22536	68	68	3	0	0	0	0	53	3	9
10-14	20933	42	42	2	1	0	0	0	34	3	2
15 - 19	16310	58	58	3	0	1	0	0	42	6	6
20 - 24	13112	103	103	8	1	2	0	0	77	3	12
25 - 29	10687	104	104	3	0	1	1	0	92	1	6
30 - 34	8641	135	135	3	0	0	0	1	118	5	8
35 - 39	6746	115	115	3	0	1	0	0	95	9	7
40 - 44	4653	65	65	1	0	0	0	2	51	5	6
45 - 49	3972	49	49	0	0	0	0	0	47	2	0
50 - 54	3183	40	40	1	0	0	0	0	31	4	4
55 - 59	2088	29	29	1	0	1	0	0	24	2	1
60 - 64	2057	35	35	0	0	0	0	0	30	4	1
65 - 69	1603	32	32	1	0	0	0	0	27	1	3
70 - 74	1197	49	49	2	0	0	0	0	43	0	4
75 - 79	790	31	31	0	0	0	0	0	26	0	5
80 - 84	395	28	28	0	0	0	0	0	27	0	1
85 - 89	229	20	20	0	0	0	0	0	17	1	2
90 - 94	63	10	10	0	0	0	0	0	8	2	0
95+	133	0	0	0	0	0	0	0	0	0	0
Kabwe
Sex
Total
Age
Total	195979	2836	2836	123	12	24	4	30	2250	78	315
0 - 4	28043	775	775	20	0	0	0	8	562	23	162
5-9	24687	91	91	7	3	0	0	1	64	6	10
10-14	26714	66	66	6	0	1	0	2	46	1	10
15 - 19	27326	95	95	11	1	1	0	1	71	2	8
20 - 24	19876	177	177	10	0	5	1	1	141	7	12
25 - 29	16153	235	235	18	2	4	1	5	189	3	13
30 - 34	13134	267	267	14	2	3	1	2	228	4	13
35 - 39	10824	230	230	12	0	5	0	3	194	6	10
40 - 44	7714	179	179	5	0	3	1	3	157	6	4
45 - 49	5984	144	144	8	1	0	0	1	112	3	19
50 - 54	4992	98	98	2	0	0	0	1	86	4	5
55 - 59	3387	90	90	2	2	1	0	0	72	4	9
60 - 64	2576	84	84	3	0	0	0	0	72	2	7
65 - 69	1674	72	72	3	0	1	0	1	61	3	3
70 - 74	1266	70	70	0	0	0	0	0	59	3	8
75 - 79	788	51	51	1	0	0	0	0	43	1	6
80 - 84	450	48	48	1	0	0	0	1	39	0	7
85 - 89	242	58	58	0	1	0	0	0	49	0	8
90 - 94	72	6	6	0	0	0	0	0	5	0	1
95+	77	0	0	0	0	0	0	0	0	0	0
Male
Age
Total	94835	1514	1514	80	6	18	1	21	1176	48	164
0 - 4	14032	419	419	14	0	0	0	3	298	14	90
5-9	12103	45	45	2	2	0	0	1	32	3	5
10-14	12780	39	39	3	0	0	0	1	28	1	6
15 - 19	12945	41	41	6	0	1	0	0	29	1	4
20 - 24	9327	71	71	9	0	2	0	1	51	3	5
25 - 29	7199	126	126	14	1	4	1	4	93	2	7
30 - 34	6365	131	131	6	2	3	0	2	115	2	1
35 - 39	5679	135	135	10	0	3	0	3	111	3	5
40 - 44	4058	106	106	2	0	3	0	2	94	5	0
45 - 49	2869	85	85	5	1	0	0	1	67	3	8
50 - 54	2359	60	60	1	0	0	0	1	54	3	1
55 - 59	1744	57	57	2	0	1	0	0	45	2	7
60 - 64	1306	45	45	2	0	0	0	0	36	1	6
65 - 69	814	45	45	3	0	1	0	1	36	2	2
70 - 74	567	35	35	0	0	0	0	0	28	2	5
75 - 79	331	24	24	1	0	0	0	0	19	1	3
80 - 84	200	20	20	0	0	0	0	1	17	0	2
85 - 89	104	27	27	0	0	0	0	0	21	0	6
90 - 94	36	3	3	0	0	0	0	0	2	0	1
95+	17	0	0	0	0	0	0	0	0	0	0
Female
Age
Total	101144	1322	1322	43	6	6	3	9	1074	30	151
0 - 4	14011	356	356	6	0	0	0	5	264	9	72
5-9	12584	46	46	5	1	0	0	0	32	3	5
10-14	13934	27	27	3	0	1	0	1	18	0	4
15 - 19	14381	54	54	5	1	0	0	1	42	1	4
20 - 24	10549	106	106	1	0	3	1	0	90	4	7
25 - 29	8954	109	109	4	1	0	0	1	96	1	6
30 - 34	6769	136	136	8	0	0	1	0	113	2	12
35 - 39	5145	95	95	2	0	2	0	0	83	3	5
40 - 44	3656	73	73	3	0	0	1	1	63	1	4
45 - 49	3115	59	59	3	0	0	0	0	45	0	11
50 - 54	2633	38	38	1	0	0	0	0	32	1	4
55 - 59	1643	33	33	0	2	0	0	0	27	2	2
60 - 64	1270	39	39	1	0	0	0	0	36	1	1
65 - 69	860	27	27	0	0	0	0	0	25	1	1
70 - 74	699	35	35	0	0	0	0	0	31	1	3
75 - 79	457	27	27	0	0	0	0	0	24	0	3
80 - 84	250	28	28	1	0	0	0	0	22	0	5
85 - 89	138	31	31	0	1	0	0	0	28	0	2
90 - 94	36	3	3	0	0	0	0	0	3	0	0
95+	60	0	0	0	0	0	0	0	0	0	0
Kapiri Mposhi
Sex
Total
Age
Total	240638	3554	3554	171	17	35	10	27	2629	247	418
0 - 4	43592	1409	1409	37	8	0	0	6	992	94	272
5-9	37266	198	198	9	2	0	0	2	148	18	19
10-14	34102	139	139	13	1	1	1	2	98	11	12
15 - 19	26902	147	147	16	2	5	0	1	101	13	9
20 - 24	20257	162	162	18	0	5	1	1	106	16	15
25 - 29	17329	199	199	18	1	3	3	3	140	16	15
30 - 34	14101	211	211	13	1	3	2	3	164	9	16
35 - 39	11911	201	201	15	1	5	1	2	157	12	8
40 - 44	8420	140	140	4	0	4	1	1	119	6	5
45 - 49	6768	134	134	11	1	3	0	1	104	8	6
50 - 54	5257	95	95	6	0	1	0	0	69	13	6
55 - 59	3829	84	84	3	0	2	1	1	70	4	3
60 - 64	3564	79	79	2	0	0	0	2	66	4	5
65 - 69	2608	77	77	0	0	0	0	0	65	9	3
70 - 74	2021	88	88	2	0	1	0	0	74	6	5
75 - 79	1424	80	80	4	0	2	0	1	62	3	8
80 - 84	661	65	65	0	0	0	0	1	52	2	10
85 - 89	391	34	34	0	0	0	0	0	31	2	1
90 - 94	135	12	12	0	0	0	0	0	11	1	0
95+	100	0	0	0	0	0	0	0	0	0	0
Male
Age
Total	118811	1923	1923	116	9	31	4	22	1383	132	226
0 - 4	21686	776	776	21	3	0	0	5	548	48	151
5-9	18675	109	109	7	1	0	0	2	82	8	9
10-14	17115	73	73	8	0	1	1	0	51	5	7
15 - 19	13330	74	74	11	1	5	0	0	45	8	4
20 - 24	9333	79	79	9	0	5	0	1	49	7	8
25 - 29	8049	98	98	14	1	3	0	3	63	9	5
30 - 34	6912	122	122	12	1	3	2	3	88	4	9
35 - 39	6130	119	119	13	1	5	0	2	87	8	3
40 - 44	4397	64	64	3	0	2	0	1	53	2	3
45 - 49	3339	86	86	8	1	3	0	1	66	3	4
50 - 54	2475	49	49	2	0	1	0	0	36	6	4
55 - 59	1874	54	54	2	0	2	1	1	41	4	3
60 - 64	1726	40	40	2	0	0	0	1	32	3	2
65 - 69	1234	43	43	0	0	0	0	0	34	8	1
70 - 74	1061	40	40	2	0	0	0	0	31	3	4
75 - 79	755	41	41	2	0	1	0	1	33	2	2
80 - 84	364	29	29	0	0	0	0	1	20	1	7
85 - 89	225	18	18	0	0	0	0	0	16	2	0
90 - 94	83	9	9	0	0	0	0	0	8	1	0
95+	48	0	0	0	0	0	0	0	0	0	0
Female
Age
Total	121827	1631	1631	55	8	4	6	5	1246	115	192
0 - 4	21906	633	633	16	5	0	0	1	444	46	121
5-9	18591	89	89	2	1	0	0	0	66	10	10
10-14	16987	66	66	5	1	0	0	2	47	6	5
15 - 19	13572	73	73	5	1	0	0	1	56	5	5
20 - 24	10924	83	83	9	0	0	1	0	57	9	7
25 - 29	9280	101	101	4	0	0	3	0	77	7	10
30 - 34	7189	89	89	1	0	0	0	0	76	5	7
35 - 39	5781	82	82	2	0	0	1	0	70	4	5
40 - 44	4023	76	76	1	0	2	1	0	66	4	2
45 - 49	3429	48	48	3	0	0	0	0	38	5	2
50 - 54	2782	46	46	4	0	0	0	0	33	7	2
55 - 59	1955	30	30	1	0	0	0	0	29	0	0
60 - 64	1838	39	39	0	0	0	0	1	34	1	3
65 - 69	1374	34	34	0	0	0	0	0	31	1	2
70 - 74	960	48	48	0	0	1	0	0	43	3	1
75 - 79	669	39	39	2	0	1	0	0	29	1	6
80 - 84	297	36	36	0	0	0	0	0	32	1	3
85 - 89	166	16	16	0	0	0	0	0	15	0	1
90 - 94	52	3	3	0	0	0	0	0	3	0	0
95+	52	0	0	0	0	0	0	0	0	0	0
Mkushi
Sex
Total
Age
Total	148814	1628	1628	47	10	13	4	16	1168	107	263
0 - 4	28495	812	812	9	1	0	0	3	558	41	200
5-9	23250	90	90	8	0	0	0	0	65	12	5
10-14	20421	51	51	5	1	0	0	0	34	7	4
15 - 19	16418	55	55	10	1	1	0	1	34	4	4
20 - 24	12975	60	60	4	0	3	2	1	39	2	9
25 - 29	11774	75	75	1	1	1	1	1	55	6	9
30 - 34	9016	93	93	2	1	4	0	4	68	7	7
35 - 39	7537	63	63	5	1	4	1	3	42	2	5
40 - 44	5193	56	56	0	0	0	0	1	46	6	3
45 - 49	3914	49	49	0	1	0	0	1	37	5	5
50 - 54	2961	40	40	0	0	0	0	1	35	2	2
55 - 59	1890	24	24	1	0	0	0	0	21	1	1
60 - 64	1680	38	38	1	1	0	0	0	30	3	3
65 - 69	1225	22	22	0	0	0	0	0	21	0	1
70 - 74	906	46	46	1	1	0	0	0	38	6	0
75 - 79	622	17	17	0	0	0	0	0	14	1	2
80 - 84	267	24	24	0	1	0	0	0	19	2	2
85 - 89	176	12	12	0	0	0	0	0	11	0	1
90 - 94	42	1	1	0	0	0	0	0	1	0	0
95+	52	0	0	0	0	0	0	0	0	0	0
Male
Age
Total	74292	851	851	30	6	11	3	13	585	62	141
0 - 4	14061	426	426	7	0	0	0	2	287	22	108
5-9	11647	51	51	6	0	0	0	0	36	6	3
10-14	10006	27	27	4	1	0	0	0	17	4	1
15 - 19	7839	23	23	5	0	0	0	1	14	2	1
20 - 24	5982	30	30	2	0	2	1	1	19	1	4
25 - 29	5720	32	32	0	1	1	1	1	21	3	4
30 - 34	4740	55	55	1	1	4	0	4	38	5	2
35 - 39	4100	36	36	2	1	4	1	2	21	1	4
40 - 44	2865	31	31	0	0	0	0	1	25	3	2
45 - 49	2106	30	30	0	1	0	0	1	20	4	4
50 - 54	1602	13	13	0	0	0	0	0	12	1	0
55 - 59	1032	16	16	1	0	0	0	0	14	1	0
60 - 64	804	19	19	1	1	0	0	0	11	3	3
65 - 69	625	7	7	0	0	0	0	0	6	0	1
70 - 74	519	21	21	1	0	0	0	0	16	4	0
75 - 79	342	11	11	0	0	0	0	0	8	1	2
80 - 84	150	15	15	0	0	0	0	0	12	1	2
85 - 89	106	7	7	0	0	0	0	0	7	0	0
90 - 94	27	1	1	0	0	0	0	0	1	0	0
95+	19	0	0	0	0	0	0	0	0	0	0
Female
Age
Total	74522	777	777	17	4	2	1	3	583	45	122
0 - 4	14434	386	386	2	1	0	0	1	271	19	92
5-9	11603	39	39	2	0	0	0	0	29	6	2
10-14	10415	24	24	1	0	0	0	0	17	3	3
15 - 19	8579	32	32	5	1	1	0	0	20	2	3
20 - 24	6993	30	30	2	0	1	1	0	20	1	5
25 - 29	6054	43	43	1	0	0	0	0	34	3	5
30 - 34	4276	38	38	1	0	0	0	0	30	2	5
35 - 39	3437	27	27	3	0	0	0	1	21	1	1
40 - 44	2328	25	25	0	0	0	0	0	21	3	1
45 - 49	1808	19	19	0	0	0	0	0	17	1	1
50 - 54	1359	27	27	0	0	0	0	1	23	1	2
55 - 59	858	8	8	0	0	0	0	0	7	0	1
60 - 64	876	19	19	0	0	0	0	0	19	0	0
65 - 69	600	15	15	0	0	0	0	0	15	0	0
70 - 74	387	25	25	0	1	0	0	0	22	2	0
75 - 79	280	6	6	0	0	0	0	0	6	0	0
80 - 84	117	9	9	0	1	0	0	0	7	1	0
85 - 89	70	5	5	0	0	0	0	0	4	0	1
90 - 94	15	0	0	0	0	0	0	0	0	0	0
95+	33	0	0	0	0	0	0	0	0	0	0
Mumbwa
Sex
Total
Age
Total	210847	2734	2734	117	21	23	8	33	2080	136	316
0 - 4	39495	905	905	20	0	0	0	7	639	49	190
5-9	34007	115	115	9	1	0	0	0	91	5	9
10-14	30242	96	96	12	5	1	0	1	65	5	7
15 - 19	24052	106	106	14	1	4	1	3	64	8	11
20 - 24	17889	142	142	7	0	4	1	2	108	11	9
25 - 29	14733	180	180	10	3	2	1	5	137	5	17
30 - 34	12108	208	208	13	2	2	3	1	164	8	15
35 - 39	9578	169	169	5	2	2	1	4	136	13	6
40 - 44	6948	146	146	4	0	4	0	4	118	4	12
45 - 49	5439	125	125	5	2	0	1	2	101	7	7
50 - 54	4370	94	94	4	0	0	0	2	73	10	5
55 - 59	3041	74	74	2	0	0	0	0	64	2	6
60 - 64	2677	61	61	1	2	0	0	0	54	1	3
65 - 69	2121	61	61	3	1	1	0	0	50	2	4
70 - 74	1533	82	82	4	1	1	0	1	67	3	5
75 - 79	1201	56	56	2	0	0	0	0	49	1	4
80 - 84	651	50	50	2	1	1	0	1	41	2	2
85 - 89	403	54	54	0	0	1	0	0	49	0	4
90 - 94	139	10	10	0	0	0	0	0	10	0	0
95+	220	0	0	0	0	0	0	0	0	0	0
Male
Age
Total	103900	1443	1443	70	14	16	4	19	1065	88	167
0 - 4	19699	483	483	7	0	0	0	4	323	36	113
5-9	17119	67	67	6	0	0	0	0	50	5	6
10-14	15173	57	57	6	4	1	0	1	39	2	4
15 - 19	12230	43	43	6	1	1	0	1	28	3	3
20 - 24	8453	67	67	5	0	3	1	0	50	3	5
25 - 29	6785	87	87	4	1	1	1	4	67	3	6
30 - 34	5854	107	107	11	1	1	1	1	82	4	6
35 - 39	4752	106	106	4	2	2	0	2	84	9	3
40 - 44	3490	81	81	3	0	4	0	2	65	3	4
45 - 49	2595	65	65	2	2	0	1	2	49	6	3
50 - 54	2023	43	43	4	0	0	0	1	30	7	1
55 - 59	1471	40	40	1	0	0	0	0	35	1	3
60 - 64	1194	34	34	1	1	0	0	0	30	0	2
65 - 69	1001	31	31	3	1	1	0	0	24	1	1
70 - 74	749	42	42	3	1	1	0	1	32	2	2
75 - 79	605	35	35	2	0	0	0	0	29	1	3
80 - 84	347	26	26	2	0	1	0	0	21	2	0
85 - 89	216	24	24	0	0	0	0	0	22	0	2
90 - 94	68	5	5	0	0	0	0	0	5	0	0
95+	76	0	0	0	0	0	0	0	0	0	0
Female
Age
Total	106947	1291	1291	47	7	7	4	14	1015	48	149
0 - 4	19796	422	422	13	0	0	0	3	316	13	77
5-9	16888	48	48	3	1	0	0	0	41	0	3
10-14	15069	39	39	6	1	0	0	0	26	3	3
15 - 19	11822	63	63	8	0	3	1	2	36	5	8
20 - 24	9436	75	75	2	0	1	0	2	58	8	4
25 - 29	7948	93	93	6	2	1	0	1	70	2	11
30 - 34	6254	101	101	2	1	1	2	0	82	4	9
35 - 39	4826	63	63	1	0	0	1	2	52	4	3
40 - 44	3458	65	65	1	0	0	0	2	53	1	8
45 - 49	2844	60	60	3	0	0	0	0	52	1	4
50 - 54	2347	51	51	0	0	0	0	1	43	3	4
55 - 59	1570	34	34	1	0	0	0	0	29	1	3
60 - 64	1483	27	27	0	1	0	0	0	24	1	1
65 - 69	1120	30	30	0	0	0	0	0	26	1	3
70 - 74	784	40	40	1	0	0	0	0	35	1	3
75 - 79	596	21	21	0	0	0	0	0	20	0	1
80 - 84	304	24	24	0	1	0	0	1	20	0	2
85 - 89	187	30	30	0	0	1	0	0	27	0	2
90 - 94	71	5	5	0	0	0	0	0	5	0	0
95+	144	0	0	0	0	0	0	0	0	0	0
Serenje
Sex
Total
Age
Total	158255	2168	2168	69	9	27	5	29	1559	175	295
0 - 4	30477	840	840	13	1	0	0	4	574	52	196
5-9	25820	124	124	5	1	0	0	3	96	13	6
10-14	22233	61	61	5	1	1	0	0	39	7	8
15 - 19	17368	79	79	5	0	3	0	1	60	5	5
20 - 24	12214	102	102	7	1	4	0	1	72	9	8
25 - 29	11028	121	121	9	0	5	2	2	73	13	17
30 - 34	8791	145	145	9	1	1	0	1	111	11	11
35 - 39	7587	147	147	3	1	4	3	8	105	14	9
40 - 44	5278	97	97	5	2	1	0	1	73	10	5
45 - 49	4595	82	82	2	0	1	0	1	63	11	4
50 - 54	3521	54	54	1	0	1	0	2	41	5	4
55 - 59	2387	53	53	0	0	1	0	1	42	8	1
60 - 64	2312	36	36	0	0	0	0	1	29	4	2
65 - 69	1592	44	44	0	0	0	0	1	35	4	4
70 - 74	1300	59	59	1	0	3	0	0	45	5	5
75 - 79	976	49	49	1	0	1	0	2	41	1	3
80 - 84	400	40	40	2	1	1	0	0	33	0	3
85 - 89	240	27	27	1	0	0	0	0	21	2	3
90 - 94	64	8	8	0	0	0	0	0	6	1	1
95+	72	0	0	0	0	0	0	0	0	0	0
Male
Age
Total	77496	1191	1191	51	6	23	0	22	827	93	169
0 - 4	15055	481	481	8	1	0	0	4	333	27	108
5-9	12971	68	68	3	1	0	0	2	51	6	5
10-14	11281	35	35	5	1	1	0	0	20	3	5
15 - 19	8523	40	40	4	0	2	0	1	26	3	4
20 - 24	5329	52	52	4	0	4	0	1	34	6	3
25 - 29	4929	58	58	8	0	5	0	2	31	5	7
30 - 34	4314	76	76	8	1	1	0	1	53	4	8
35 - 39	3748	80	80	3	1	3	0	6	52	9	6
40 - 44	2785	59	59	5	1	1	0	1	41	7	3
45 - 49	2287	47	47	1	0	1	0	1	35	7	2
50 - 54	1707	32	32	1	0	0	0	2	23	3	3
55 - 59	1174	28	28	0	0	1	0	0	23	3	1
60 - 64	1052	16	16	0	0	0	0	0	11	4	1
65 - 69	730	25	25	0	0	0	0	1	20	2	2
70 - 74	623	21	21	0	0	3	0	0	14	2	2
75 - 79	532	31	31	0	0	1	0	0	27	1	2
80 - 84	246	19	19	1	0	0	0	0	15	0	3
85 - 89	141	18	18	0	0	0	0	0	14	1	3
90 - 94	43	5	5	0	0	0	0	0	4	0	1
95+	26	0	0	0	0	0	0	0	0	0	0
Female
Age
Total	80759	977	977	18	3	4	5	7	732	82	126
0 - 4	15422	359	359	5	0	0	0	0	241	25	88
5-9	12849	56	56	2	0	0	0	1	45	7	1
10-14	10952	26	26	0	0	0	0	0	19	4	3
15 - 19	8845	39	39	1	0	1	0	0	34	2	1
20 - 24	6885	50	50	3	1	0	0	0	38	3	5
25 - 29	6099	63	63	1	0	0	2	0	42	8	10
30 - 34	4477	69	69	1	0	0	0	0	58	7	3
35 - 39	3839	67	67	0	0	1	3	2	53	5	3
40 - 44	2493	38	38	0	1	0	0	0	32	3	2
45 - 49	2308	35	35	1	0	0	0	0	28	4	2
50 - 54	1814	22	22	0	0	1	0	0	18	2	1
55 - 59	1213	25	25	0	0	0	0	1	19	5	0
60 - 64	1260	20	20	0	0	0	0	1	18	0	1
65 - 69	862	19	19	0	0	0	0	0	15	2	2
70 - 74	677	38	38	1	0	0	0	0	31	3	3
75 - 79	444	18	18	1	0	0	0	2	14	0	1
80 - 84	154	21	21	1	1	1	0	0	18	0	0
85 - 89	99	9	9	1	0	0	0	0	7	1	0
90 - 94	21	3	3	0	0	0	0	0	2	1	0
95+	46	0	0	0	0	0	0	0	0	0	0
Copperbelt
Sex
Total
Age
Total	1920611	25784	25784	825	143	180	65	261	20815	859	2636
0 - 4	288184	6983	6983	122	30	0	0	25	5167	261	1378
5-9	248404	938	938	49	7	0	0	2	764	47	69
10-14	258545	663	663	47	11	6	1	10	491	46	51
15 - 19	244789	968	968	52	13	19	6	14	747	40	77
20 - 24	183304	1443	1443	107	10	32	5	40	1102	49	98
25 - 29	167226	2172	2172	102	16	32	13	31	1775	63	140
30 - 34	133289	2479	2479	85	7	25	16	39	2074	75	158
35 - 39	106800	2111	2111	63	15	21	5	26	1799	66	116
40 - 44	75181	1510	1510	44	6	14	5	19	1302	52	68
45 - 49	60717	1229	1229	40	6	14	3	9	1035	40	82
50 - 54	47907	908	908	27	2	4	3	14	771	29	58
55 - 59	34061	704	704	27	3	1	1	7	587	23	55
60 - 64	26641	776	776	20	4	6	0	6	665	17	58
65 - 69	17738	668	668	10	4	2	2	4	597	17	32
70 - 74	12520	714	714	15	1	2	1	2	637	11	45
75 - 79	7946	579	579	7	1	1	1	6	499	15	49
80 - 84	3967	490	490	7	7	0	1	2	429	3	41
85 - 89	2098	381	381	0	0	0	2	5	317	5	52
90 - 94	654	68	68	1	0	1	0	0	57	0	9
95+	640	0	0	0	0	0	0	0	0	0	0
Male
Age
Total	950775	13791	13791	586	92	142	25	208	10846	491	1401
0 - 4	143515	3638	3638	63	14	0	0	16	2682	136	727
5-9	122799	490	490	36	3	0	0	2	379	26	44
10-14	125884	371	371	27	5	4	1	7	269	30	28
15 - 19	118176	463	463	38	10	8	1	8	340	24	34
20 - 24	85557	718	718	76	7	26	2	31	496	30	50
25 - 29	80086	1067	1067	73	12	26	2	27	825	34	68
30 - 34	68847	1343	1343	69	5	23	6	33	1101	33	73
35 - 39	56451	1200	1200	55	11	18	2	22	981	48	63
40 - 44	40340	921	921	36	4	13	1	17	788	24	38
45 - 49	30500	710	710	32	4	9	3	7	584	28	43
50 - 54	23568	515	515	17	1	4	2	12	421	22	36
55 - 59	17929	421	421	21	3	0	1	5	338	17	36
60 - 64	13898	444	444	16	2	6	0	5	369	10	36
65 - 69	9062	356	356	7	4	2	2	4	311	9	17
70 - 74	6317	368	368	10	1	2	1	1	313	8	32
75 - 79	4224	305	305	5	1	1	0	5	258	8	27
80 - 84	1990	227	227	4	5	0	0	2	195	2	19
85 - 89	1051	197	197	0	0	0	1	4	168	2	22
90 - 94	343	37	37	1	0	0	0	0	28	0	8
95+	238	0	0	0	0	0	0	0	0	0	0
Female
Age
Total	969836	11993	11993	239	51	38	40	53	9969	368	1235
0 - 4	144669	3345	3345	59	16	0	0	9	2485	125	651
5-9	125605	448	448	13	4	0	0	0	385	21	25
10-14	132661	292	292	20	6	2	0	3	222	16	23
15 - 19	126613	505	505	14	3	11	5	6	407	16	43
20 - 24	97747	725	725	31	3	6	3	9	606	19	48
25 - 29	87140	1105	1105	29	4	6	11	4	950	29	72
30 - 34	64442	1136	1136	16	2	2	10	6	973	42	85
35 - 39	50349	911	911	8	4	3	3	4	818	18	53
40 - 44	34841	589	589	8	2	1	4	2	514	28	30
45 - 49	30217	519	519	8	2	5	0	2	451	12	39
50 - 54	24339	393	393	10	1	0	1	2	350	7	22
55 - 59	16132	283	283	6	0	1	0	2	249	6	19
60 - 64	12743	332	332	4	2	0	0	1	296	7	22
65 - 69	8676	312	312	3	0	0	0	0	286	8	15
70 - 74	6203	346	346	5	0	0	0	1	324	3	13
75 - 79	3722	274	274	2	0	0	1	1	241	7	22
80 - 84	1977	263	263	3	2	0	1	0	234	1	22
85 - 89	1047	184	184	0	0	0	1	1	149	3	30
90 - 94	311	31	31	0	0	1	0	0	29	0	1
95+	402	0	0	0	0	0	0	0	0	0	0
Chililabombwe
Sex
Total
Age
Total	89120	1012	1012	35	2	2	1	4	807	32	129
0 - 4	13448	321	321	5	0	0	0	0	230	10	76
5-9	11152	35	35	3	0	0	0	0	23	5	4
10-14	11803	20	20	2	0	0	0	0	13	3	2
15 - 19	11434	50	50	2	0	0	1	1	38	0	8
20 - 24	9152	66	66	4	0	1	0	0	52	1	8
25 - 29	8823	72	72	2	1	0	0	1	63	1	4
30 - 34	6482	93	93	8	0	1	0	1	76	2	5
35 - 39	4706	63	63	2	0	0	0	1	54	3	3
40 - 44	3432	49	49	1	0	0	0	0	44	3	1
45 - 49	2728	45	45	3	0	0	0	0	41	1	0
50 - 54	2048	27	27	1	0	0	0	0	25	1	0
55 - 59	1350	29	29	1	0	0	0	0	25	1	2
60 - 64	953	27	27	0	0	0	0	0	23	1	3
65 - 69	585	31	31	0	0	0	0	0	28	0	3
70 - 74	479	22	22	1	1	0	0	0	19	0	1
75 - 79	281	29	29	0	0	0	0	0	26	0	3
80 - 84	138	21	21	0	0	0	0	0	19	0	2
85 - 89	65	8	8	0	0	0	0	0	5	0	3
90 - 94	31	4	4	0	0	0	0	0	3	0	1
95+	30	0	0	0	0	0	0	0	0	0	0
Male
Age
Total	45232	530	530	24	2	1	0	4	414	15	70
0 - 4	6746	166	166	3	0	0	0	0	122	2	39
5-9	5507	16	16	2	0	0	0	0	9	3	2
10-14	5762	8	8	1	0	0	0	0	5	0	2
15 - 19	5628	25	25	2	0	0	0	1	18	0	4
20 - 24	4375	25	25	1	0	0	0	0	21	1	2
25 - 29	4581	33	33	1	1	0	0	1	27	0	3
30 - 34	3551	52	52	8	0	1	0	1	38	0	4
35 - 39	2499	34	34	2	0	0	0	1	26	3	2
40 - 44	1947	27	27	1	0	0	0	0	23	2	1
45 - 49	1446	27	27	1	0	0	0	0	25	1	0
50 - 54	1101	17	17	1	0	0	0	0	15	1	0
55 - 59	759	20	20	1	0	0	0	0	16	1	2
60 - 64	526	19	19	0	0	0	0	0	15	1	3
65 - 69	289	16	16	0	0	0	0	0	15	0	1
70 - 74	239	13	13	0	1	0	0	0	11	0	1
75 - 79	144	16	16	0	0	0	0	0	14	0	2
80 - 84	74	10	10	0	0	0	0	0	9	0	1
85 - 89	31	3	3	0	0	0	0	0	3	0	0
90 - 94	18	3	3	0	0	0	0	0	2	0	1
95+	9	0	0	0	0	0	0	0	0	0	0
Female
Age
Total	43888	482	482	11	0	1	1	0	393	17	59
0 - 4	6702	155	155	2	0	0	0	0	108	8	37
5-9	5645	19	19	1	0	0	0	0	14	2	2
10-14	6041	12	12	1	0	0	0	0	8	3	0
15 - 19	5806	25	25	0	0	0	1	0	20	0	4
20 - 24	4777	41	41	3	0	1	0	0	31	0	6
25 - 29	4242	39	39	1	0	0	0	0	36	1	1
30 - 34	2931	41	41	0	0	0	0	0	38	2	1
35 - 39	2207	29	29	0	0	0	0	0	28	0	1
40 - 44	1485	22	22	0	0	0	0	0	21	1	0
45 - 49	1282	18	18	2	0	0	0	0	16	0	0
50 - 54	947	10	10	0	0	0	0	0	10	0	0
55 - 59	591	9	9	0	0	0	0	0	9	0	0
60 - 64	427	8	8	0	0	0	0	0	8	0	0
65 - 69	296	15	15	0	0	0	0	0	13	0	2
70 - 74	240	9	9	1	0	0	0	0	8	0	0
75 - 79	137	13	13	0	0	0	0	0	12	0	1
80 - 84	64	11	11	0	0	0	0	0	10	0	1
85 - 89	34	5	5	0	0	0	0	0	2	0	3
90 - 94	13	1	1	0	0	0	0	0	1	0	0
95+	21	0	0	0	0	0	0	0	0	0	0
Chingola
Sex
Total
Age
Total	209897	2730	2730	90	9	23	5	28	2224	90	261
0 - 4	31246	645	645	16	0	0	0	3	491	19	116
5-9	26436	81	81	6	1	0	0	0	59	6	9
10-14	27933	78	78	3	1	0	0	4	52	8	10
15 - 19	26740	100	100	9	0	1	0	2	81	2	5
20 - 24	20584	167	167	12	1	3	0	4	133	4	10
25 - 29	19251	265	265	17	0	4	1	4	215	14	10
30 - 34	14783	305	305	9	0	3	1	3	257	6	26
35 - 39	11413	230	230	5	0	6	0	4	195	7	13
40 - 44	8005	153	153	1	1	0	0	1	140	4	6
45 - 49	6681	143	143	4	0	3	0	0	118	5	13
50 - 54	5336	91	91	2	0	0	1	1	77	2	8
55 - 59	3835	69	69	4	0	0	0	0	58	4	3
60 - 64	2910	78	78	1	1	3	0	1	62	3	7
65 - 69	1846	61	61	0	1	0	1	1	52	2	4
70 - 74	1302	78	78	0	0	0	0	0	73	0	5
75 - 79	793	73	73	1	0	0	0	0	65	3	4
80 - 84	451	61	61	0	3	0	1	0	52	0	5
85 - 89	228	44	44	0	0	0	0	0	37	1	6
90 - 94	71	8	8	0	0	0	0	0	7	0	1
95+	53	0	0	0	0	0	0	0	0	0	0
Male
Age
Total	104302	1458	1458	59	5	21	3	24	1148	49	149
0 - 4	15638	341	341	8	0	0	0	2	261	7	63
5-9	13156	47	47	2	0	0	0	0	34	4	7
10-14	13673	52	52	2	0	0	0	3	33	7	7
15 - 19	12799	47	47	7	0	0	0	2	33	2	3
20 - 24	9558	77	77	9	0	3	0	4	57	1	3
25 - 29	9399	145	145	11	0	4	1	3	112	7	7
30 - 34	7709	163	163	7	0	3	0	3	128	4	18
35 - 39	6097	126	126	4	0	5	0	4	100	5	8
40 - 44	4216	98	98	0	1	0	0	1	90	2	4
45 - 49	3360	71	71	3	0	3	0	0	57	2	6
50 - 54	2625	50	50	0	0	0	1	0	43	2	4
55 - 59	2083	42	42	4	0	0	0	0	34	3	1
60 - 64	1584	48	48	1	1	3	0	1	35	1	6
65 - 69	940	29	29	0	1	0	1	1	24	1	1
70 - 74	639	35	35	0	0	0	0	0	31	0	4
75 - 79	428	38	38	1	0	0	0	0	34	1	2
80 - 84	225	28	28	0	2	0	0	0	24	0	2
85 - 89	112	17	17	0	0	0	0	0	15	0	2
90 - 94	42	4	4	0	0	0	0	0	3	0	1
95+	19	0	0	0	0	0	0	0	0	0	0
Female
Age
Total	105595	1272	1272	31	4	2	2	4	1076	41	112
0 - 4	15608	304	304	8	0	0	0	1	230	12	53
5-9	13280	34	34	4	1	0	0	0	25	2	2
10-14	14260	26	26	1	1	0	0	1	19	1	3
15 - 19	13941	53	53	2	0	1	0	0	48	0	2
20 - 24	11026	90	90	3	1	0	0	0	76	3	7
25 - 29	9852	120	120	6	0	0	0	1	103	7	3
30 - 34	7074	142	142	2	0	0	1	0	129	2	8
35 - 39	5316	104	104	1	0	1	0	0	95	2	5
40 - 44	3789	55	55	1	0	0	0	0	50	2	2
45 - 49	3321	72	72	1	0	0	0	0	61	3	7
50 - 54	2711	41	41	2	0	0	0	1	34	0	4
55 - 59	1752	27	27	0	0	0	0	0	24	1	2
60 - 64	1326	30	30	0	0	0	0	0	27	2	1
65 - 69	906	32	32	0	0	0	0	0	28	1	3
70 - 74	663	43	43	0	0	0	0	0	42	0	1
75 - 79	365	35	35	0	0	0	0	0	31	2	2
80 - 84	226	33	33	0	1	0	1	0	28	0	3
85 - 89	116	27	27	0	0	0	0	0	22	1	4
90 - 94	29	4	4	0	0	0	0	0	4	0	0
95+	34	0	0	0	0	0	0	0	0	0	0
Kalulushi
Sex
Total
Age
Total	97225	1299	1299	44	4	11	3	9	1065	41	122
0 - 4	14798	356	356	13	1	0	0	2	264	15	61
5-9	12674	46	46	0	1	0	0	0	40	1	4
10-14	13071	36	36	1	0	2	0	0	29	3	1
15 - 19	12273	42	42	1	0	1	0	0	33	2	5
20 - 24	8920	77	77	7	0	0	0	0	65	4	1
25 - 29	8239	100	100	7	0	0	1	0	85	1	6
30 - 34	6812	116	116	1	1	2	2	1	99	3	7
35 - 39	5312	105	105	3	0	4	0	1	89	3	5
40 - 44	3739	69	69	0	1	2	0	1	58	3	4
45 - 49	3178	53	53	5	0	0	0	0	44	2	2
50 - 54	2556	69	69	2	0	0	0	0	61	1	5
55 - 59	1893	39	39	2	0	0	0	1	32	0	4
60 - 64	1428	42	42	2	0	0	0	2	33	1	4
65 - 69	923	25	25	0	0	0	0	1	23	0	1
70 - 74	631	30	30	0	0	0	0	0	28	1	1
75 - 79	376	31	31	0	0	0	0	0	28	0	3
80 - 84	209	32	32	0	0	0	0	0	29	0	3
85 - 89	106	25	25	0	0	0	0	0	19	1	5
90 - 94	34	6	6	0	0	0	0	0	6	0	0
95+	53	0	0	0	0	0	0	0	0	0	0
Male
Age
Total	48332	670	670	29	2	9	0	6	533	23	68
0 - 4	7331	178	178	7	0	0	0	0	127	9	35
5-9	6201	22	22	0	1	0	0	0	17	1	3
10-14	6366	16	16	0	0	1	0	0	12	2	1
15 - 19	5821	20	20	0	0	0	0	0	16	2	2
20 - 24	4191	42	42	6	0	0	0	0	34	1	1
25 - 29	4008	46	46	4	0	0	0	0	39	1	2
30 - 34	3618	66	66	1	0	2	0	1	60	1	1
35 - 39	2819	60	60	1	0	4	0	1	47	3	4
40 - 44	1994	35	35	0	1	2	0	1	27	1	3
45 - 49	1650	26	26	5	0	0	0	0	21	0	0
50 - 54	1283	34	34	2	0	0	0	0	28	1	3
55 - 59	1038	21	21	2	0	0	0	0	16	0	3
60 - 64	790	24	24	1	0	0	0	2	17	0	4
65 - 69	493	12	12	0	0	0	0	1	11	0	0
70 - 74	330	14	14	0	0	0	0	0	12	1	1
75 - 79	211	20	20	0	0	0	0	0	19	0	1
80 - 84	111	16	16	0	0	0	0	0	15	0	1
85 - 89	45	14	14	0	0	0	0	0	11	0	3
90 - 94	15	4	4	0	0	0	0	0	4	0	0
95+	17	0	0	0	0	0	0	0	0	0	0
Female
Age
Total	48893	629	629	15	2	2	3	3	532	18	54
0 - 4	7467	178	178	6	1	0	0	2	137	6	26
5-9	6473	24	24	0	0	0	0	0	23	0	1
10-14	6705	20	20	1	0	1	0	0	17	1	0
15 - 19	6452	22	22	1	0	1	0	0	17	0	3
20 - 24	4729	35	35	1	0	0	0	0	31	3	0
25 - 29	4231	54	54	3	0	0	1	0	46	0	4
30 - 34	3194	50	50	0	1	0	2	0	39	2	6
35 - 39	2493	45	45	2	0	0	0	0	42	0	1
40 - 44	1745	34	34	0	0	0	0	0	31	2	1
45 - 49	1528	27	27	0	0	0	0	0	23	2	2
50 - 54	1273	35	35	0	0	0	0	0	33	0	2
55 - 59	855	18	18	0	0	0	0	1	16	0	1
60 - 64	638	18	18	1	0	0	0	0	16	1	0
65 - 69	430	13	13	0	0	0	0	0	12	0	1
70 - 74	301	16	16	0	0	0	0	0	16	0	0
75 - 79	165	11	11	0	0	0	0	0	9	0	2
80 - 84	98	16	16	0	0	0	0	0	14	0	2
85 - 89	61	11	11	0	0	0	0	0	8	1	2
90 - 94	19	2	2	0	0	0	0	0	2	0	0
95+	36	0	0	0	0	0	0	0	0	0	0
Kitwe
Sex
Total
Age
Total	506045	6462	6462	221	29	46	16	86	5239	184	641
0 - 4	74838	1665	1665	31	5	0	0	10	1227	51	341
5-9	63404	224	224	14	2	0	0	0	188	5	15
10-14	65922	157	157	11	4	2	0	4	116	8	12
15 - 19	63913	223	223	11	1	2	2	4	181	6	16
20 - 24	50738	349	349	26	4	10	0	12	264	12	21
25 - 29	47857	605	605	28	1	12	2	11	491	21	39
30 - 34	38468	648	648	23	1	6	7	11	543	22	35
35 - 39	29508	602	602	19	4	6	3	4	523	13	30
40 - 44	20221	415	415	13	2	2	0	9	359	11	19
45 - 49	15308	330	330	10	1	4	1	3	276	9	26
50 - 54	11962	249	249	11	0	1	0	7	205	9	16
55 - 59	8232	186	186	8	1	0	0	2	152	5	18
60 - 64	6098	185	185	4	0	1	0	2	164	3	11
65 - 69	3816	145	145	2	2	0	0	1	133	3	4
70 - 74	2564	164	164	5	0	0	1	1	147	2	8
75 - 79	1685	102	102	2	0	0	0	2	87	3	8
80 - 84	833	111	111	3	1	0	0	2	97	1	7
85 - 89	443	92	92	0	0	0	0	1	78	0	13
90 - 94	133	10	10	0	0	0	0	0	8	0	2
95+	102	0	0	0	0	0	0	0	0	0	0
Male
Age
Total	249582	3465	3465	175	19	36	6	67	2714	102	346
0 - 4	36991	851	851	17	3	0	0	7	615	24	185
5-9	31156	132	132	12	2	0	0	0	104	4	10
10-14	31362	81	81	8	2	2	0	2	59	3	5
15 - 19	30373	92	92	9	0	1	0	1	72	3	6
20 - 24	23537	173	173	20	3	9	0	10	111	8	12
25 - 29	22776	295	295	25	1	8	0	9	226	10	16
30 - 34	20163	349	349	19	1	6	4	11	282	10	16
35 - 39	15899	351	351	17	2	5	0	2	298	10	17
40 - 44	11062	249	249	11	1	2	0	8	214	5	8
45 - 49	7790	199	199	10	1	1	1	1	161	6	18
50 - 54	5956	143	143	7	0	1	0	7	112	6	10
55 - 59	4400	118	118	7	1	0	0	2	92	4	12
60 - 64	3265	106	106	4	0	1	0	1	90	3	7
65 - 69	1974	72	72	1	2	0	0	1	64	2	2
70 - 74	1290	89	89	4	0	0	1	1	73	2	8
75 - 79	865	59	59	2	0	0	0	2	48	2	5
80 - 84	410	56	56	2	0	0	0	2	48	0	4
85 - 89	209	44	44	0	0	0	0	0	41	0	3
90 - 94	68	6	6	0	0	0	0	0	4	0	2
95+	36	0	0	0	0	0	0	0	0	0	0
Female
Age
Total	256463	2997	2997	46	10	10	10	19	2525	82	295
0 - 4	37847	814	814	14	2	0	0	3	612	27	156
5-9	32248	92	92	2	0	0	0	0	84	1	5
10-14	34560	76	76	3	2	0	0	2	57	5	7
15 - 19	33540	131	131	2	1	1	2	3	109	3	10
20 - 24	27201	176	176	6	1	1	0	2	153	4	9
25 - 29	25081	310	310	3	0	4	2	2	265	11	23
30 - 34	18305	299	299	4	0	0	3	0	261	12	19
35 - 39	13609	251	251	2	2	1	3	2	225	3	13
40 - 44	9159	166	166	2	1	0	0	1	145	6	11
45 - 49	7518	131	131	0	0	3	0	2	115	3	8
50 - 54	6006	106	106	4	0	0	0	0	93	3	6
55 - 59	3832	68	68	1	0	0	0	0	60	1	6
60 - 64	2833	79	79	0	0	0	0	1	74	0	4
65 - 69	1842	73	73	1	0	0	0	0	69	1	2
70 - 74	1274	75	75	1	0	0	0	0	74	0	0
75 - 79	820	43	43	0	0	0	0	0	39	1	3
80 - 84	423	55	55	1	1	0	0	0	49	1	3
85 - 89	234	48	48	0	0	0	0	1	37	0	10
90 - 94	65	4	4	0	0	0	0	0	4	0	0
95+	66	0	0	0	0	0	0	0	0	0	0
Luanshya
Sex
Total
Age
Total	151076	2034	2034	69	11	20	3	20	1650	45	216
0 - 4	20255	451	451	7	3	0	0	1	325	15	100
5-9	18059	65	65	5	0	0	0	0	56	1	3
10-14	21143	42	42	5	1	0	0	0	31	2	3
15 - 19	21834	74	74	8	2	1	1	1	57	1	3
20 - 24	14401	118	118	8	0	5	1	5	83	3	13
25 - 29	11697	172	172	6	3	1	0	3	144	2	13
30 - 34	9115	203	203	5	0	3	0	4	171	5	15
35 - 39	8293	207	207	7	0	4	0	2	168	7	19
40 - 44	6295	135	135	4	0	2	0	0	124	0	5
45 - 49	5558	101	101	6	0	2	1	4	80	0	8
50 - 54	4479	73	73	4	1	2	0	0	61	3	2
55 - 59	3253	57	57	1	0	0	0	0	50	1	5
60 - 64	2535	67	67	1	1	0	0	0	61	0	4
65 - 69	1620	59	59	2	0	0	0	0	52	1	4
70 - 74	1125	65	65	0	0	0	0	0	58	2	5
75 - 79	685	59	59	0	0	0	0	0	55	1	3
80 - 84	389	36	36	0	0	0	0	0	35	0	1
85 - 89	214	45	45	0	0	0	0	0	35	1	9
90 - 94	60	5	5	0	0	0	0	0	4	0	1
95+	66	0	0	0	0	0	0	0	0	0	0
Male
Age
Total	74366	1079	1079	52	5	18	1	15	845	29	114
0 - 4	10118	234	234	4	0	0	0	0	176	8	46
5-9	8971	31	31	3	0	0	0	0	26	1	1
10-14	10373	24	24	2	1	0	0	0	17	2	2
15 - 19	10710	34	34	5	1	1	0	0	25	0	2
20 - 24	6889	64	64	8	0	5	0	3	39	2	7
25 - 29	5557	78	78	3	2	1	0	3	59	2	8
30 - 34	4532	108	108	3	0	3	0	3	90	3	6
35 - 39	4001	116	116	7	0	3	0	2	87	5	12
40 - 44	3185	81	81	4	0	1	0	0	73	0	3
45 - 49	2682	64	64	6	0	2	1	4	47	0	4
50 - 54	2137	40	40	3	1	2	0	0	30	3	1
55 - 59	1757	33	33	1	0	0	0	0	27	1	4
60 - 64	1395	41	41	1	0	0	0	0	37	0	3
65 - 69	838	31	31	2	0	0	0	0	27	0	2
70 - 74	555	31	31	0	0	0	0	0	27	1	3
75 - 79	337	31	31	0	0	0	0	0	28	1	2
80 - 84	183	14	14	0	0	0	0	0	14	0	0
85 - 89	95	22	22	0	0	0	0	0	15	0	7
90 - 94	29	2	2	0	0	0	0	0	1	0	1
95+	22	0	0	0	0	0	0	0	0	0	0
Female
Age
Total	76710	955	955	17	6	2	2	5	805	16	102
0 - 4	10137	217	217	3	3	0	0	1	149	7	54
5-9	9088	34	34	2	0	0	0	0	30	0	2
10-14	10770	18	18	3	0	0	0	0	14	0	1
15 - 19	11124	40	40	3	1	0	1	1	32	1	1
20 - 24	7512	54	54	0	0	0	1	2	44	1	6
25 - 29	6140	94	94	3	1	0	0	0	85	0	5
30 - 34	4583	95	95	2	0	0	0	1	81	2	9
35 - 39	4292	91	91	0	0	1	0	0	81	2	7
40 - 44	3110	54	54	0	0	1	0	0	51	0	2
45 - 49	2876	37	37	0	0	0	0	0	33	0	4
50 - 54	2342	33	33	1	0	0	0	0	31	0	1
55 - 59	1496	24	24	0	0	0	0	0	23	0	1
60 - 64	1140	26	26	0	1	0	0	0	24	0	1
65 - 69	782	28	28	0	0	0	0	0	25	1	2
70 - 74	570	34	34	0	0	0	0	0	31	1	2
75 - 79	348	28	28	0	0	0	0	0	27	0	1
80 - 84	206	22	22	0	0	0	0	0	21	0	1
85 - 89	119	23	23	0	0	0	0	0	20	1	2
90 - 94	31	3	3	0	0	0	0	0	3	0	0
95+	44	0	0	0	0	0	0	0	0	0	0
Lufwanyama
Sex
Total
Age
Total	75030	953	953	29	5	5	4	5	710	83	112
0 - 4	13700	353	353	10	1	0	0	2	244	23	73
5-9	11657	51	51	4	0	0	0	0	40	5	2
10-14	10539	29	29	1	0	0	0	1	19	6	2
15 - 19	8367	28	28	0	0	0	0	0	23	3	2
20 - 24	5602	57	57	5	0	2	0	1	42	7	0
25 - 29	5011	49	49	3	0	0	2	0	33	5	6
30 - 34	4255	71	71	0	1	0	0	0	57	9	4
35 - 39	3755	52	52	1	0	0	0	0	42	4	5
40 - 44	2643	49	49	1	0	2	0	1	38	5	2
45 - 49	2299	20	20	0	1	0	0	0	16	1	2
50 - 54	1855	32	32	1	0	0	1	0	24	3	3
55 - 59	1420	18	18	0	1	0	1	0	13	2	1
60 - 64	1265	27	27	1	0	0	0	0	22	4	0
65 - 69	948	26	26	0	0	1	0	0	21	3	1
70 - 74	771	29	29	1	0	0	0	0	25	0	3
75 - 79	500	20	20	1	0	0	0	0	15	2	2
80 - 84	214	26	26	0	1	0	0	0	21	1	3
85 - 89	121	13	13	0	0	0	0	0	12	0	1
90 - 94	47	3	3	0	0	0	0	0	3	0	0
95+	61	0	0	0	0	0	0	0	0	0	0
Male
Age
Total	37203	486	486	21	4	3	3	4	355	51	45
0 - 4	6825	175	175	7	1	0	0	2	118	17	30
5-9	5777	28	28	3	0	0	0	0	21	3	1
10-14	5234	17	17	1	0	0	0	1	9	4	2
15 - 19	4114	17	17	0	0	0	0	0	14	2	1
20 - 24	2611	28	28	4	0	0	0	0	18	6	0
25 - 29	2352	25	25	2	0	0	1	0	18	3	1
30 - 34	2121	28	28	0	1	0	0	0	24	2	1
35 - 39	1943	26	26	1	0	0	0	0	21	1	3
40 - 44	1394	30	30	1	0	2	0	1	23	3	0
45 - 49	1163	14	14	0	0	0	0	0	13	1	0
50 - 54	927	15	15	0	0	0	1	0	10	2	2
55 - 59	700	9	9	0	1	0	1	0	5	1	1
60 - 64	598	18	18	1	0	0	0	0	15	2	0
65 - 69	496	17	17	0	0	1	0	0	14	2	0
70 - 74	413	15	15	1	0	0	0	0	12	0	2
75 - 79	298	7	7	0	0	0	0	0	6	1	0
80 - 84	112	11	11	0	1	0	0	0	8	1	1
85 - 89	69	4	4	0	0	0	0	0	4	0	0
90 - 94	30	2	2	0	0	0	0	0	2	0	0
95+	26	0	0	0	0	0	0	0	0	0	0
Female
Age
Total	37827	467	467	8	1	2	1	1	355	32	67
0 - 4	6875	178	178	3	0	0	0	0	126	6	43
5-9	5880	23	23	1	0	0	0	0	19	2	1
10-14	5305	12	12	0	0	0	0	0	10	2	0
15 - 19	4253	11	11	0	0	0	0	0	9	1	1
20 - 24	2991	29	29	1	0	2	0	1	24	1	0
25 - 29	2659	24	24	1	0	0	1	0	15	2	5
30 - 34	2134	43	43	0	0	0	0	0	33	7	3
35 - 39	1812	26	26	0	0	0	0	0	21	3	2
40 - 44	1249	19	19	0	0	0	0	0	15	2	2
45 - 49	1136	6	6	0	1	0	0	0	3	0	2
50 - 54	928	17	17	1	0	0	0	0	14	1	1
55 - 59	720	9	9	0	0	0	0	0	8	1	0
60 - 64	667	9	9	0	0	0	0	0	7	2	0
65 - 69	452	9	9	0	0	0	0	0	7	1	1
70 - 74	358	14	14	0	0	0	0	0	13	0	1
75 - 79	202	13	13	1	0	0	0	0	9	1	2
80 - 84	102	15	15	0	0	0	0	0	13	0	2
85 - 89	52	9	9	0	0	0	0	0	8	0	1
90 - 94	17	1	1	0	0	0	0	0	1	0	0
95+	35	0	0	0	0	0	0	0	0	0	0
Masaiti
Sex
Total
Age
Total	100551	1567	1567	62	12	15	8	12	1212	77	169
0 - 4	17091	513	513	8	2	0	0	1	376	32	94
5-9	15249	84	84	2	1	0	0	0	70	7	4
10-14	14281	52	52	6	1	1	1	0	35	4	4
15 - 19	11492	72	72	2	0	1	0	1	57	3	8
20 - 24	7869	74	74	9	1	2	2	1	54	2	3
25 - 29	7171	103	103	8	2	2	2	2	81	3	3
30 - 34	5836	109	109	7	0	0	2	3	81	4	12
35 - 39	5168	80	80	5	4	0	0	0	60	3	8
40 - 44	3674	93	93	3	0	2	0	2	74	7	5
45 - 49	2977	67	67	2	1	3	0	0	51	4	6
50 - 54	2408	53	53	1	0	0	1	1	45	1	4
55 - 59	1845	33	33	4	0	1	0	0	24	2	2
60 - 64	1789	32	32	1	0	0	0	0	24	1	6
65 - 69	1343	50	50	3	0	0	0	0	44	2	1
70 - 74	1023	56	56	1	0	1	0	1	50	1	2
75 - 79	760	44	44	0	0	1	0	0	39	1	3
80 - 84	330	28	28	0	0	0	0	0	26	0	2
85 - 89	152	15	15	0	0	0	0	0	14	0	1
90 - 94	55	9	9	0	0	1	0	0	7	0	1
95+	38	0	0	0	0	0	0	0	0	0	0
Male
Age
Total	50163	859	859	43	10	10	3	11	627	55	100
0 - 4	8478	264	264	4	2	0	0	1	176	21	60
5-9	7743	38	38	1	0	0	0	0	30	4	3
10-14	7279	30	30	1	0	1	1	0	22	4	1
15 - 19	5723	45	45	2	0	1	0	1	34	3	4
20 - 24	3602	40	40	7	1	2	1	1	27	1	0
25 - 29	3364	58	58	7	2	1	0	2	42	2	2
30 - 34	2975	65	65	7	0	0	1	3	47	2	5
35 - 39	2722	48	48	4	4	0	0	0	32	2	6
40 - 44	2040	61	61	2	0	2	0	2	48	4	3
45 - 49	1441	30	30	1	1	1	0	0	23	4	0
50 - 54	1140	33	33	1	0	0	0	1	27	1	3
55 - 59	874	25	25	3	0	0	0	0	19	2	1
60 - 64	852	15	15	1	0	0	0	0	11	1	2
65 - 69	634	20	20	1	0	0	0	0	16	2	1
70 - 74	535	33	33	1	0	1	0	0	28	1	2
75 - 79	442	24	24	0	0	1	0	0	19	1	3
80 - 84	187	16	16	0	0	0	0	0	14	0	2
85 - 89	91	11	11	0	0	0	0	0	10	0	1
90 - 94	30	3	3	0	0	0	0	0	2	0	1
95+	11	0	0	0	0	0	0	0	0	0	0
Female
Age
Total	50388	708	708	19	2	5	5	1	585	22	69
0 - 4	8613	249	249	4	0	0	0	0	200	11	34
5-9	7506	46	46	1	1	0	0	0	40	3	1
10-14	7002	22	22	5	1	0	0	0	13	0	3
15 - 19	5769	27	27	0	0	0	0	0	23	0	4
20 - 24	4267	34	34	2	0	0	1	0	27	1	3
25 - 29	3807	45	45	1	0	1	2	0	39	1	1
30 - 34	2861	44	44	0	0	0	1	0	34	2	7
35 - 39	2446	32	32	1	0	0	0	0	28	1	2
40 - 44	1634	32	32	1	0	0	0	0	26	3	2
45 - 49	1536	37	37	1	0	2	0	0	28	0	6
50 - 54	1268	20	20	0	0	0	1	0	18	0	1
55 - 59	971	8	8	1	0	1	0	0	5	0	1
60 - 64	937	17	17	0	0	0	0	0	13	0	4
65 - 69	709	30	30	2	0	0	0	0	28	0	0
70 - 74	488	23	23	0	0	0	0	1	22	0	0
75 - 79	318	20	20	0	0	0	0	0	20	0	0
80 - 84	143	12	12	0	0	0	0	0	12	0	0
85 - 89	61	4	4	0	0	0	0	0	4	0	0
90 - 94	25	6	6	0	0	1	0	0	5	0	0
95+	27	0	0	0	0	0	0	0	0	0	0
Mpongwe
Sex
Total
Age
Total	89950	1353	1353	51	23	8	1	11	1015	78	166
0 - 4	16649	529	529	9	5	0	0	0	383	27	105
5-9	14107	68	68	4	0	0	0	1	55	3	5
10-14	12576	47	47	4	2	0	0	0	35	3	3
15 - 19	10162	51	51	4	8	0	1	1	29	4	4
20 - 24	7245	56	56	5	0	1	0	1	42	2	5
25 - 29	6341	93	93	4	2	1	0	0	78	1	7
30 - 34	5544	89	89	8	2	1	0	1	61	10	6
35 - 39	4559	77	77	3	1	0	0	2	62	5	4
40 - 44	3189	64	64	2	1	2	0	1	49	4	5
45 - 49	2484	61	61	1	1	1	0	0	49	5	4
50 - 54	1886	31	31	1	0	0	0	1	23	2	4
55 - 59	1325	32	32	0	0	0	0	0	26	5	1
60 - 64	1211	36	36	4	0	0	0	0	29	1	2
65 - 69	964	29	29	0	0	1	0	0	23	3	2
70 - 74	770	30	30	1	0	1	0	0	23	0	5
75 - 79	508	25	25	1	0	0	0	0	21	2	1
80 - 84	209	16	16	0	1	0	0	0	14	0	1
85 - 89	135	17	17	0	0	0	0	3	12	1	1
90 - 94	35	2	2	0	0	0	0	0	1	0	1
95+	51	0	0	0	0	0	0	0	0	0	0
Male
Age
Total	44891	725	725	33	15	8	0	10	530	39	90
0 - 4	8381	280	280	4	2	0	0	0	201	12	61
5-9	7007	39	39	3	0	0	0	1	30	1	4
10-14	6362	26	26	3	1	0	0	0	18	2	2
15 - 19	5084	26	26	1	7	0	0	1	15	1	1
20 - 24	3319	27	27	4	0	1	0	1	17	1	3
25 - 29	2919	44	44	4	1	1	0	0	35	1	2
30 - 34	2855	49	49	3	1	1	0	1	38	3	2
35 - 39	2491	36	36	3	1	0	0	1	27	4	0
40 - 44	1716	34	34	2	0	2	0	1	26	0	3
45 - 49	1276	45	45	1	1	1	0	0	36	4	2
50 - 54	895	20	20	1	0	0	0	1	13	2	3
55 - 59	646	15	15	0	0	0	0	0	11	3	1
60 - 64	562	17	17	3	0	0	0	0	13	1	0
65 - 69	461	16	16	0	0	1	0	0	12	2	1
70 - 74	406	18	18	1	0	1	0	0	13	0	3
75 - 79	285	12	12	0	0	0	0	0	10	1	1
80 - 84	115	6	6	0	1	0	0	0	5	0	0
85 - 89	74	13	13	0	0	0	0	3	9	1	0
90 - 94	17	2	2	0	0	0	0	0	1	0	1
95+	20	0	0	0	0	0	0	0	0	0	0
Female
Age
Total	45059	628	628	18	8	0	1	1	485	39	76
0 - 4	8268	249	249	5	3	0	0	0	182	15	44
5-9	7100	29	29	1	0	0	0	0	25	2	1
10-14	6214	21	21	1	1	0	0	0	17	1	1
15 - 19	5078	25	25	3	1	0	1	0	14	3	3
20 - 24	3926	29	29	1	0	0	0	0	25	1	2
25 - 29	3422	49	49	0	1	0	0	0	43	0	5
30 - 34	2689	40	40	5	1	0	0	0	23	7	4
35 - 39	2068	41	41	0	0	0	0	1	35	1	4
40 - 44	1473	30	30	0	1	0	0	0	23	4	2
45 - 49	1208	16	16	0	0	0	0	0	13	1	2
50 - 54	991	11	11	0	0	0	0	0	10	0	1
55 - 59	679	17	17	0	0	0	0	0	15	2	0
60 - 64	649	19	19	1	0	0	0	0	16	0	2
65 - 69	503	13	13	0	0	0	0	0	11	1	1
70 - 74	364	12	12	0	0	0	0	0	10	0	2
75 - 79	223	13	13	1	0	0	0	0	11	1	0
80 - 84	94	10	10	0	0	0	0	0	9	0	1
85 - 89	61	4	4	0	0	0	0	0	3	0	1
90 - 94	18	0	0	0	0	0	0	0	0	0	0
95+	31	0	0	0	0	0	0	0	0	0	0
Mufulira
Sex
Total
Age
Total	158371	2015	2015	58	11	13	9	23	1625	65	211
0 - 4	22208	536	536	4	1	0	0	2	415	16	98
5-9	19514	63	63	2	1	0	0	0	48	7	5
10-14	21453	57	57	8	1	1	0	0	39	3	5
15 - 19	21605	89	89	3	0	5	1	1	66	3	10
20 - 24	15356	115	115	6	2	2	0	5	82	7	11
25 - 29	13684	175	175	7	0	2	1	1	136	7	21
30 - 34	10568	175	175	2	1	2	0	1	153	3	13
35 - 39	8229	169	169	3	2	0	1	6	145	5	7
40 - 44	6194	113	113	5	1	0	3	1	95	2	6
45 - 49	5525	92	92	2	1	1	0	0	83	3	2
50 - 54	4457	70	70	0	0	0	0	2	57	1	10
55 - 59	3188	68	68	6	1	0	0	2	53	1	5
60 - 64	2353	67	67	2	0	0	0	1	57	2	5
65 - 69	1613	53	53	2	0	0	1	0	48	1	1
70 - 74	1066	54	54	5	0	0	0	0	45	2	2
75 - 79	718	45	45	0	0	0	1	1	39	1	3
80 - 84	338	35	35	1	0	0	0	0	29	1	4
85 - 89	187	35	35	0	0	0	1	0	31	0	3
90 - 94	55	4	4	0	0	0	0	0	4	0	0
95+	60	0	0	0	0	0	0	0	0	0	0
Male
Age
Total	78753	1090	1090	40	6	9	4	20	859	34	118
0 - 4	11108	296	296	0	0	0	0	2	231	9	54
5-9	9813	30	30	2	0	0	0	0	24	2	2
10-14	10625	31	31	5	0	0	0	0	23	1	2
15 - 19	10482	45	45	3	0	2	1	0	33	1	5
20 - 24	7261	62	62	4	1	2	0	4	38	5	8
25 - 29	6678	82	82	5	0	2	0	1	58	4	12
30 - 34	5474	90	90	2	1	2	0	1	74	2	8
35 - 39	4247	93	93	3	1	0	1	6	75	4	3
40 - 44	3182	69	69	5	1	0	1	1	58	0	3
45 - 49	2667	57	57	2	1	1	0	0	49	2	2
50 - 54	2210	46	46	0	0	0	0	2	38	0	6
55 - 59	1754	37	37	3	1	0	0	1	28	1	3
60 - 64	1199	41	41	1	0	0	0	1	36	1	2
65 - 69	846	30	30	2	0	0	1	0	26	0	1
70 - 74	519	25	25	3	0	0	0	0	19	1	2
75 - 79	377	24	24	0	0	0	0	1	21	0	2
80 - 84	168	14	14	0	0	0	0	0	12	1	1
85 - 89	89	16	16	0	0	0	0	0	14	0	2
90 - 94	27	2	2	0	0	0	0	0	2	0	0
95+	27	0	0	0	0	0	0	0	0	0	0
Female
Age
Total	79618	925	925	18	5	4	5	3	766	31	93
0 - 4	11100	240	240	4	1	0	0	0	184	7	44
5-9	9701	33	33	0	1	0	0	0	24	5	3
10-14	10828	26	26	3	1	1	0	0	16	2	3
15 - 19	11123	44	44	0	0	3	0	1	33	2	5
20 - 24	8095	53	53	2	1	0	0	1	44	2	3
25 - 29	7006	93	93	2	0	0	1	0	78	3	9
30 - 34	5094	85	85	0	0	0	0	0	79	1	5
35 - 39	3982	76	76	0	1	0	0	0	70	1	4
40 - 44	3012	44	44	0	0	0	2	0	37	2	3
45 - 49	2858	35	35	0	0	0	0	0	34	1	0
50 - 54	2247	24	24	0	0	0	0	0	19	1	4
55 - 59	1434	31	31	3	0	0	0	1	25	0	2
60 - 64	1154	26	26	1	0	0	0	0	21	1	3
65 - 69	767	23	23	0	0	0	0	0	22	1	0
70 - 74	547	29	29	2	0	0	0	0	26	1	0
75 - 79	341	21	21	0	0	0	1	0	18	1	1
80 - 84	170	21	21	1	0	0	0	0	17	0	3
85 - 89	98	19	19	0	0	0	1	0	17	0	1
90 - 94	28	2	2	0	0	0	0	0	2	0	0
95+	33	0	0	0	0	0	0	0	0	0	0
Ndola
Sex
Total
Age
Total	443346	6359	6359	166	37	37	15	63	5268	164	609
0 - 4	63951	1614	1614	19	12	0	0	4	1212	53	314
5-9	56152	221	221	9	1	0	0	1	185	7	18
10-14	59824	145	145	6	1	0	0	1	122	6	9
15 - 19	56969	239	239	12	2	8	0	3	182	16	16
20 - 24	43437	364	364	25	2	6	2	11	285	7	26
25 - 29	39152	538	538	20	7	10	4	9	449	8	31
30 - 34	31426	670	670	22	1	7	4	14	576	11	35
35 - 39	25857	526	526	15	4	1	1	6	461	16	22
40 - 44	17789	370	370	14	0	2	2	3	321	13	15
45 - 49	13979	317	317	7	1	0	1	2	277	10	19
50 - 54	10920	213	213	4	1	1	0	2	193	6	6
55 - 59	7720	173	173	1	0	0	0	2	154	2	14
60 - 64	6099	215	215	4	2	2	0	0	190	1	16
65 - 69	4080	189	189	1	1	0	0	1	173	2	11
70 - 74	2789	186	186	1	0	0	0	0	169	3	13
75 - 79	1640	151	151	2	1	0	0	3	124	2	19
80 - 84	856	124	124	3	1	0	0	0	107	0	13
85 - 89	447	87	87	0	0	0	1	1	74	1	10
90 - 94	133	17	17	1	0	0	0	0	14	0	2
95+	126	0	0	0	0	0	0	0	0	0	0
Male
Age
Total	217951	3429	3429	110	24	27	5	47	2821	94	301
0 - 4	31899	853	853	9	6	0	0	2	655	27	154
5-9	27468	107	107	8	0	0	0	1	84	3	11
10-14	28848	86	86	4	1	0	0	1	71	5	4
15 - 19	27442	112	112	9	2	3	0	2	80	10	6
20 - 24	20214	180	180	13	2	4	1	8	134	4	14
25 - 29	18452	261	261	11	5	9	0	8	209	4	15
30 - 34	15849	373	373	19	1	5	1	9	320	6	12
35 - 39	13733	310	310	13	3	1	1	5	268	11	8
40 - 44	9604	237	237	10	0	2	0	2	206	7	10
45 - 49	7025	177	177	3	0	0	1	2	152	8	11
50 - 54	5294	117	117	2	0	1	0	1	105	4	4
55 - 59	3918	101	101	0	0	0	0	2	90	1	8
60 - 64	3127	115	115	3	1	2	0	0	100	0	9
65 - 69	2091	113	113	1	1	0	0	1	102	0	8
70 - 74	1391	95	95	0	0	0	0	0	87	2	6
75 - 79	837	74	74	2	1	0	0	2	59	1	9
80 - 84	405	56	56	2	1	0	0	0	46	0	7
85 - 89	236	53	53	0	0	0	1	1	46	1	4
90 - 94	67	9	9	1	0	0	0	0	7	0	1
95+	51	0	0	0	0	0	0	0	0	0	0
Female
Age
Total	225395	2930	2930	56	13	10	10	16	2447	70	308
0 - 4	32052	761	761	10	6	0	0	2	557	26	160
5-9	28684	114	114	1	1	0	0	0	101	4	7
10-14	30976	59	59	2	0	0	0	0	51	1	5
15 - 19	29527	127	127	3	0	5	0	1	102	6	10
20 - 24	23223	184	184	12	0	2	1	3	151	3	12
25 - 29	20700	277	277	9	2	1	4	1	240	4	16
30 - 34	15577	297	297	3	0	2	3	5	256	5	23
35 - 39	12124	216	216	2	1	0	0	1	193	5	14
40 - 44	8185	133	133	4	0	0	2	1	115	6	5
45 - 49	6954	140	140	4	1	0	0	0	125	2	8
50 - 54	5626	96	96	2	1	0	0	1	88	2	2
55 - 59	3802	72	72	1	0	0	0	0	64	1	6
60 - 64	2972	100	100	1	1	0	0	0	90	1	7
65 - 69	1989	76	76	0	0	0	0	0	71	2	3
70 - 74	1398	91	91	1	0	0	0	0	82	1	7
75 - 79	803	77	77	0	0	0	0	1	65	1	10
80 - 84	451	68	68	1	0	0	0	0	61	0	6
85 - 89	211	34	34	0	0	0	0	0	28	0	6
90 - 94	66	8	8	0	0	0	0	0	7	0	1
95+	75	0	0	0	0	0	0	0	0	0	0
Eastern
Sex
Total
Age
Total	1525123	23746	23746	599	110	88	38	188	18115	1579	3029
0 - 4	280797	11905	11905	170	38	0	0	58	8618	769	2252
5-9	239952	1711	1711	73	8	0	0	9	1338	170	113
10-14	212911	657	657	35	5	1	0	11	485	75	45
15 - 19	166676	650	650	38	6	9	4	13	446	69	65
20 - 24	127428	781	781	40	5	17	5	11	574	61	68
25 - 29	112688	934	934	43	4	17	6	17	734	61	52
30 - 34	88441	1058	1058	46	3	16	3	16	842	60	72
35 - 39	74483	1028	1028	38	8	10	2	12	830	72	56
40 - 44	51632	728	728	17	4	8	3	6	608	38	44
45 - 49	42696	653	653	21	6	4	6	6	528	36	46
50 - 54	32008	532	532	12	4	4	2	4	447	29	30
55 - 59	22571	399	399	12	3	2	0	3	329	24	26
60 - 64	22135	492	492	9	5	0	5	7	410	27	29
65 - 69	16845	422	422	9	1	0	0	3	360	23	26
70 - 74	13758	555	555	12	2	0	0	5	476	29	31
75 - 79	9301	444	444	8	1	0	0	1	412	3	19
80 - 84	5339	398	398	9	5	0	1	1	336	18	28
85 - 89	3079	326	326	7	1	0	0	4	281	12	21
90 - 94	1048	73	73	0	1	0	1	1	61	3	6
95+	1335	0	0	0	0	0	0	0	0	0	0
Male
Age
Total	744354	12441	12441	380	69	66	16	123	9303	842	1642
0 - 4	139282	6311	6311	87	18	0	0	27	4527	385	1267
5-9	119932	872	872	40	3	0	0	7	688	72	62
10-14	107614	357	357	24	2	1	0	8	256	44	22
15 - 19	83450	294	294	19	3	8	1	9	200	30	24
20 - 24	58428	343	343	28	4	9	1	9	232	40	20
25 - 29	51998	457	457	35	3	12	2	13	336	38	18
30 - 34	43583	531	531	31	2	13	1	14	408	28	34
35 - 39	37319	557	557	27	8	8	1	12	424	47	30
40 - 44	25887	407	407	15	3	6	0	2	333	24	24
45 - 49	20727	388	388	14	6	4	5	5	295	28	31
50 - 54	14882	293	293	12	4	4	1	4	233	19	16
55 - 59	10614	227	227	9	2	1	0	1	183	18	13
60 - 64	9023	272	272	6	4	0	4	5	226	13	14
65 - 69	6949	214	214	8	1	0	0	1	177	10	17
70 - 74	5671	313	313	8	2	0	0	3	259	23	18
75 - 79	4320	229	229	6	1	0	0	0	213	2	7
80 - 84	2318	194	194	5	1	0	0	0	164	12	12
85 - 89	1421	146	146	6	1	0	0	2	120	7	10
90 - 94	459	36	36	0	1	0	0	1	29	2	3
95+	477	0	0	0	0	0	0	0	0	0	0
Female
Age
Total	780769	11305	11305	219	41	22	22	65	8812	737	1387
0 - 4	141515	5594	5594	83	20	0	0	31	4091	384	985
5-9	120020	839	839	33	5	0	0	2	650	98	51
10-14	105297	300	300	11	3	0	0	3	229	31	23
15 - 19	83226	356	356	19	3	1	3	4	246	39	41
20 - 24	69000	438	438	12	1	8	4	2	342	21	48
25 - 29	60690	477	477	8	1	5	4	4	398	23	34
30 - 34	44858	527	527	15	1	3	2	2	434	32	38
35 - 39	37164	471	471	11	0	2	1	0	406	25	26
40 - 44	25745	321	321	2	1	2	3	4	275	14	20
45 - 49	21969	265	265	7	0	0	1	1	233	8	15
50 - 54	17126	239	239	0	0	0	1	0	214	10	14
55 - 59	11957	172	172	3	1	1	0	2	146	6	13
60 - 64	13112	220	220	3	1	0	1	2	184	14	15
65 - 69	9896	208	208	1	0	0	0	2	183	13	9
70 - 74	8087	242	242	4	0	0	0	2	217	6	13
75 - 79	4981	215	215	2	0	0	0	1	199	1	12
80 - 84	3021	204	204	4	4	0	1	1	172	6	16
85 - 89	1658	180	180	1	0	0	0	2	161	5	11
90 - 94	589	37	37	0	0	0	1	0	32	1	3
95+	858	0	0	0	0	0	0	0	0	0	0
Chadiza
Sex
Total
Age
Total	102341	1205	1205	29	2	2	2	6	901	90	173
0 - 4	19638	665	665	8	0	0	0	4	461	56	136
5-9	16745	82	82	3	0	0	0	1	68	7	3
10-14	14324	33	33	1	0	0	0	0	26	3	3
15 - 19	11284	25	25	0	0	0	0	0	21	2	2
20 - 24	8356	43	43	1	0	0	0	0	27	9	6
25 - 29	7143	40	40	3	0	0	0	0	36	0	1
30 - 34	5851	46	46	4	0	1	0	0	35	3	3
35 - 39	4763	36	36	3	1	1	1	0	27	1	2
40 - 44	3378	27	27	2	0	0	0	0	23	2	0
45 - 49	2903	27	27	0	0	0	0	0	25	0	2
50 - 54	2017	26	26	0	0	0	1	0	20	2	3
55 - 59	1504	19	19	2	0	0	0	0	12	2	3
60 - 64	1351	20	20	0	1	0	0	0	16	1	2
65 - 69	1041	27	27	1	0	0	0	0	25	1	0
70 - 74	908	30	30	0	0	0	0	0	25	1	4
75 - 79	584	29	29	0	0	0	0	0	28	0	1
80 - 84	263	17	17	1	0	0	0	0	14	0	2
85 - 89	151	11	11	0	0	0	0	1	10	0	0
90 - 94	55	2	2	0	0	0	0	0	2	0	0
95+	82	0	0	0	0	0	0	0	0	0	0
Male
Age
Total	50310	633	633	20	2	2	0	5	458	51	95
0 - 4	9770	358	358	3	0	0	0	4	246	31	74
5-9	8386	38	38	1	0	0	0	1	32	3	1
10-14	7120	21	21	1	0	0	0	0	15	2	3
15 - 19	5801	9	9	0	0	0	0	0	8	1	0
20 - 24	4036	21	21	1	0	0	0	0	15	4	1
25 - 29	3365	16	16	3	0	0	0	0	13	0	0
30 - 34	2866	21	21	2	0	1	0	0	13	3	2
35 - 39	2292	23	23	3	1	1	0	0	15	1	2
40 - 44	1669	17	17	2	0	0	0	0	14	1	0
45 - 49	1419	14	14	0	0	0	0	0	13	0	1
50 - 54	937	13	13	0	0	0	0	0	9	2	2
55 - 59	714	12	12	2	0	0	0	0	7	1	2
60 - 64	557	11	11	0	1	0	0	0	9	0	1
65 - 69	451	11	11	1	0	0	0	0	9	1	0
70 - 74	376	15	15	0	0	0	0	0	11	1	3
75 - 79	276	14	14	0	0	0	0	0	13	0	1
80 - 84	129	15	15	1	0	0	0	0	12	0	2
85 - 89	76	3	3	0	0	0	0	0	3	0	0
90 - 94	32	1	1	0	0	0	0	0	1	0	0
95+	38	0	0	0	0	0	0	0	0	0	0
Female
Age
Total	52031	572	572	9	0	0	2	1	443	39	78
0 - 4	9868	307	307	5	0	0	0	0	215	25	62
5-9	8359	44	44	2	0	0	0	0	36	4	2
10-14	7204	12	12	0	0	0	0	0	11	1	0
15 - 19	5483	16	16	0	0	0	0	0	13	1	2
20 - 24	4320	22	22	0	0	0	0	0	12	5	5
25 - 29	3778	24	24	0	0	0	0	0	23	0	1
30 - 34	2985	25	25	2	0	0	0	0	22	0	1
35 - 39	2471	13	13	0	0	0	1	0	12	0	0
40 - 44	1709	10	10	0	0	0	0	0	9	1	0
45 - 49	1484	13	13	0	0	0	0	0	12	0	1
50 - 54	1080	13	13	0	0	0	1	0	11	0	1
55 - 59	790	7	7	0	0	0	0	0	5	1	1
60 - 64	794	9	9	0	0	0	0	0	7	1	1
65 - 69	590	16	16	0	0	0	0	0	16	0	0
70 - 74	532	15	15	0	0	0	0	0	14	0	1
75 - 79	308	15	15	0	0	0	0	0	15	0	0
80 - 84	134	2	2	0	0	0	0	0	2	0	0
85 - 89	75	8	8	0	0	0	0	1	7	0	0
90 - 94	23	1	1	0	0	0	0	0	1	0	0
95+	44	0	0	0	0	0	0	0	0	0	0
Chipata
Sex
Total
Age
Total	436894	6772	6772	166	26	31	11	36	5373	300	829
0 - 4	77376	3082	3082	55	10	0	0	5	2274	130	608
5-9	65704	459	459	18	1	0	0	0	381	27	32
10-14	60724	151	151	9	0	0	0	2	119	11	10
15 - 19	49015	175	175	7	0	3	2	5	132	17	9
20 - 24	38018	242	242	14	2	5	3	4	181	10	23
25 - 29	33963	290	290	7	1	6	2	4	240	18	12
30 - 34	26915	331	331	13	0	6	1	4	277	10	20
35 - 39	22036	351	351	9	4	4	1	3	299	14	17
40 - 44	14939	261	261	9	1	2	1	2	225	6	15
45 - 49	12184	218	218	8	1	3	1	3	178	9	15
50 - 54	9304	184	184	3	0	1	0	1	154	9	16
55 - 59	6379	137	137	1	1	1	0	0	120	4	10
60 - 64	6072	148	148	3	3	0	0	1	129	8	4
65 - 69	4640	139	139	0	0	0	0	0	120	8	11
70 - 74	3791	173	173	4	0	0	0	1	155	8	5
75 - 79	2722	145	145	1	1	0	0	0	132	1	10
80 - 84	1434	156	156	3	1	0	0	1	138	5	8
85 - 89	899	107	107	2	0	0	0	0	98	3	4
90 - 94	310	23	23	0	0	0	0	0	21	2	0
95+	469	0	0	0	0	0	0	0	0	0	0
Male
Age
Total	213873	3489	3489	108	18	23	4	27	2694	176	439
0 - 4	38324	1605	1605	35	5	0	0	2	1161	72	330
5-9	32769	229	229	11	0	0	0	0	185	16	17
10-14	30366	73	73	6	0	0	0	1	57	4	5
15 - 19	24517	74	74	4	0	2	0	4	53	7	4
20 - 24	17408	111	111	9	2	3	1	4	76	7	9
25 - 29	15882	138	138	7	1	4	0	2	110	12	2
30 - 34	13498	171	171	7	0	5	1	4	139	5	10
35 - 39	11378	179	179	4	4	3	1	3	143	11	10
40 - 44	7700	150	150	7	1	1	0	2	127	4	8
45 - 49	5897	136	136	4	1	3	1	3	104	8	12
50 - 54	4426	96	96	3	0	1	0	1	78	5	8
55 - 59	3075	78	78	1	1	1	0	0	68	2	5
60 - 64	2611	84	84	2	2	0	0	1	72	6	1
65 - 69	1919	67	67	0	0	0	0	0	58	3	6
70 - 74	1604	98	98	3	0	0	0	0	86	7	2
75 - 79	1227	70	70	1	1	0	0	0	64	1	3
80 - 84	638	70	70	2	0	0	0	0	61	2	5
85 - 89	357	48	48	2	0	0	0	0	41	3	2
90 - 94	131	12	12	0	0	0	0	0	11	1	0
95+	146	0	0	0	0	0	0	0	0	0	0
Female
Age
Total	223021	3283	3283	58	8	8	7	9	2679	124	390
0 - 4	39052	1477	1477	20	5	0	0	3	1113	58	278
5-9	32935	230	230	7	1	0	0	0	196	11	15
10-14	30358	78	78	3	0	0	0	1	62	7	5
15 - 19	24498	101	101	3	0	1	2	1	79	10	5
20 - 24	20610	131	131	5	0	2	2	0	105	3	14
25 - 29	18081	152	152	0	0	2	2	2	130	6	10
30 - 34	13417	160	160	6	0	1	0	0	138	5	10
35 - 39	10658	172	172	5	0	1	0	0	156	3	7
40 - 44	7239	111	111	2	0	1	1	0	98	2	7
45 - 49	6287	82	82	4	0	0	0	0	74	1	3
50 - 54	4878	88	88	0	0	0	0	0	76	4	8
55 - 59	3304	59	59	0	0	0	0	0	52	2	5
60 - 64	3461	64	64	1	1	0	0	0	57	2	3
65 - 69	2721	72	72	0	0	0	0	0	62	5	5
70 - 74	2187	75	75	1	0	0	0	1	69	1	3
75 - 79	1495	75	75	0	0	0	0	0	68	0	7
80 - 84	796	86	86	1	1	0	0	1	77	3	3
85 - 89	542	59	59	0	0	0	0	0	57	0	2
90 - 94	179	11	11	0	0	0	0	0	10	1	0
95+	323	0	0	0	0	0	0	0	0	0	0
Katete
Sex
Total
Age
Total	234585	3255	3255	86	8	7	5	25	2428	270	426
0 - 4	43969	1635	1635	26	2	0	0	7	1166	127	307
5-9	37478	268	268	13	2	0	0	1	197	39	16
10-14	32835	111	111	4	0	1	0	0	81	14	11
15 - 19	25226	108	108	5	0	3	0	2	71	12	15
20 - 24	19311	100	100	5	0	2	0	0	75	10	8
25 - 29	17236	135	135	8	1	0	1	3	106	9	7
30 - 34	13584	143	143	7	0	1	0	4	107	13	11
35 - 39	11320	118	118	6	0	0	0	4	90	10	8
40 - 44	7598	71	71	0	0	0	1	0	61	3	6
45 - 49	6560	76	76	2	1	0	1	0	61	7	4
50 - 54	4430	57	57	0	0	0	0	2	50	3	2
55 - 59	3416	58	58	2	0	0	0	0	48	6	2
60 - 64	3799	88	88	2	0	0	2	1	69	5	9
65 - 69	2724	60	60	1	1	0	0	0	54	1	3
70 - 74	2085	85	85	3	0	0	0	1	69	8	4
75 - 79	1444	51	51	2	0	0	0	0	45	1	3
80 - 84	849	39	39	0	1	0	0	0	32	1	5
85 - 89	422	42	42	0	0	0	0	0	38	1	3
90 - 94	143	10	10	0	0	0	0	0	8	0	2
95+	156	0	0	0	0	0	0	0	0	0	0
Male
Age
Total	114416	1740	1740	50	7	7	3	16	1280	137	240
0 - 4	21748	891	891	12	2	0	0	1	631	61	184
5-9	18662	125	125	5	1	0	0	0	99	12	8
10-14	16693	61	61	4	0	1	0	0	45	7	4
15 - 19	12655	52	52	4	0	3	0	2	30	8	5
20 - 24	8945	50	50	2	0	2	0	0	34	9	3
25 - 29	7921	71	71	5	1	0	0	2	54	5	4
30 - 34	6823	74	74	3	0	1	0	3	58	4	5
35 - 39	5649	64	64	4	0	0	0	4	47	6	3
40 - 44	3778	37	37	0	0	0	0	0	31	2	4
45 - 49	3213	48	48	1	1	0	1	0	38	5	2
50 - 54	2063	34	34	0	0	0	0	2	28	2	2
55 - 59	1602	32	32	2	0	0	0	0	23	5	2
60 - 64	1450	52	52	2	0	0	2	1	38	3	6
65 - 69	1089	33	33	1	1	0	0	0	30	0	1
70 - 74	791	52	52	3	0	0	0	1	38	7	3
75 - 79	666	23	23	2	0	0	0	0	21	0	0
80 - 84	367	17	17	0	1	0	0	0	14	1	1
85 - 89	177	19	19	0	0	0	0	0	17	0	2
90 - 94	64	5	5	0	0	0	0	0	4	0	1
95+	60	0	0	0	0	0	0	0	0	0	0
Female
Age
Total	120169	1515	1515	36	1	0	2	9	1148	133	186
0 - 4	22221	744	744	14	0	0	0	6	535	66	123
5-9	18816	143	143	8	1	0	0	1	98	27	8
10-14	16142	50	50	0	0	0	0	0	36	7	7
15 - 19	12571	56	56	1	0	0	0	0	41	4	10
20 - 24	10366	50	50	3	0	0	0	0	41	1	5
25 - 29	9315	64	64	3	0	0	1	1	52	4	3
30 - 34	6761	69	69	4	0	0	0	1	49	9	6
35 - 39	5671	54	54	2	0	0	0	0	43	4	5
40 - 44	3820	34	34	0	0	0	1	0	30	1	2
45 - 49	3347	28	28	1	0	0	0	0	23	2	2
50 - 54	2367	23	23	0	0	0	0	0	22	1	0
55 - 59	1814	26	26	0	0	0	0	0	25	1	0
60 - 64	2349	36	36	0	0	0	0	0	31	2	3
65 - 69	1635	27	27	0	0	0	0	0	24	1	2
70 - 74	1294	33	33	0	0	0	0	0	31	1	1
75 - 79	778	28	28	0	0	0	0	0	24	1	3
80 - 84	482	22	22	0	0	0	0	0	18	0	4
85 - 89	245	23	23	0	0	0	0	0	21	1	1
90 - 94	79	5	5	0	0	0	0	0	4	0	1
95+	96	0	0	0	0	0	0	0	0	0	0
Lundazi
Sex
Total
Age
Total	308420	4774	4774	105	21	17	7	35	3543	308	738
0 - 4	58210	3001	3001	37	12	0	0	16	2161	164	611
5-9	49984	343	343	12	0	0	0	2	270	35	24
10-14	43032	132	132	7	0	0	0	3	90	22	10
15 - 19	32600	119	119	12	2	2	0	2	69	18	14
20 - 24	25094	103	103	5	0	3	1	1	73	10	10
25 - 29	21738	124	124	5	1	4	2	4	91	7	10
30 - 34	16789	121	121	3	0	4	1	1	97	8	7
35 - 39	15079	121	121	6	1	0	0	0	99	10	5
40 - 44	10824	83	83	2	1	1	1	2	61	7	8
45 - 49	8929	90	90	3	0	1	0	0	73	6	7
50 - 54	6801	63	63	1	2	1	0	1	55	1	2
55 - 59	4849	48	48	2	1	1	0	0	38	4	2
60 - 64	4608	67	67	0	0	0	1	2	58	2	4
65 - 69	3494	65	65	1	0	0	0	0	58	2	4
70 - 74	2790	85	85	1	0	0	0	1	74	2	7
75 - 79	1666	77	77	2	0	0	0	0	72	1	2
80 - 84	985	61	61	2	1	0	1	0	48	4	5
85 - 89	563	56	56	4	0	0	0	0	44	4	4
90 - 94	171	15	15	0	0	0	0	0	12	1	2
95+	214	0	0	0	0	0	0	0	0	0	0
Male
Age
Total	149376	2591	2591	59	9	11	1	18	1899	170	424
0 - 4	28770	1641	1641	16	4	0	0	6	1168	87	360
5-9	24881	200	200	6	0	0	0	2	162	17	13
10-14	21783	67	67	3	0	0	0	2	41	16	5
15 - 19	16013	50	50	6	0	2	0	0	33	5	4
20 - 24	11429	38	38	3	0	1	0	0	26	6	2
25 - 29	9963	66	66	4	0	3	1	4	48	3	3
30 - 34	8009	64	64	2	0	2	0	0	50	5	5
35 - 39	7246	63	63	6	1	0	0	0	50	5	1
40 - 44	5285	44	44	2	1	1	0	0	29	5	6
45 - 49	4282	58	58	3	0	1	0	0	43	5	6
50 - 54	3119	42	42	1	2	1	0	1	35	0	2
55 - 59	2269	27	27	1	1	0	0	0	21	3	1
60 - 64	1879	40	40	0	0	0	0	2	36	0	2
65 - 69	1484	34	34	0	0	0	0	0	28	2	4
70 - 74	1202	45	45	1	0	0	0	1	37	2	4
75 - 79	855	46	46	2	0	0	0	0	42	1	1
80 - 84	434	34	34	0	0	0	0	0	28	4	2
85 - 89	301	25	25	3	0	0	0	0	17	3	2
90 - 94	90	7	7	0	0	0	0	0	5	1	1
95+	82	0	0	0	0	0	0	0	0	0	0
Female
Age
Total	159044	2183	2183	46	12	6	6	17	1644	138	314
0 - 4	29440	1360	1360	21	8	0	0	10	993	77	251
5-9	25103	143	143	6	0	0	0	0	108	18	11
10-14	21249	65	65	4	0	0	0	1	49	6	5
15 - 19	16587	69	69	6	2	0	0	2	36	13	10
20 - 24	13665	65	65	2	0	2	1	1	47	4	8
25 - 29	11775	58	58	1	1	1	1	0	43	4	7
30 - 34	8780	57	57	1	0	2	1	1	47	3	2
35 - 39	7833	58	58	0	0	0	0	0	49	5	4
40 - 44	5539	39	39	0	0	0	1	2	32	2	2
45 - 49	4647	32	32	0	0	0	0	0	30	1	1
50 - 54	3682	21	21	0	0	0	0	0	20	1	0
55 - 59	2580	21	21	1	0	1	0	0	17	1	1
60 - 64	2729	27	27	0	0	0	1	0	22	2	2
65 - 69	2010	31	31	1	0	0	0	0	30	0	0
70 - 74	1588	40	40	0	0	0	0	0	37	0	3
75 - 79	811	31	31	0	0	0	0	0	30	0	1
80 - 84	551	27	27	2	1	0	1	0	20	0	3
85 - 89	262	31	31	1	0	0	0	0	27	1	2
90 - 94	81	8	8	0	0	0	0	0	7	0	1
95+	132	0	0	0	0	0	0	0	0	0	0
Mambwe
Sex
Total
Age
Total	64672	985	985	28	12	3	1	8	765	59	109
0 - 4	11432	392	392	6	4	0	0	2	287	20	73
5-9	10318	78	78	5	0	0	0	1	62	4	6
10-14	9363	22	22	2	0	0	0	1	17	2	0
15 - 19	7225	27	27	2	1	0	0	0	20	2	2
20 - 24	5275	32	32	0	0	0	0	0	27	4	1
25 - 29	4557	58	58	1	1	1	0	0	40	8	7
30 - 34	3980	52	52	3	1	1	0	1	43	1	2
35 - 39	3295	58	58	4	0	0	0	0	46	5	3
40 - 44	2338	41	41	1	1	1	0	0	32	3	3
45 - 49	1764	43	43	1	2	0	1	1	33	2	3
50 - 54	1359	27	27	0	0	0	0	0	25	1	1
55 - 59	867	22	22	0	1	0	0	0	19	0	2
60 - 64	905	29	29	0	0	0	0	0	24	4	1
65 - 69	654	19	19	0	0	0	0	1	16	2	0
70 - 74	569	31	31	2	1	0	0	0	27	0	1
75 - 79	375	23	23	1	0	0	0	1	20	0	1
80 - 84	222	14	14	0	0	0	0	0	12	1	1
85 - 89	127	15	15	0	0	0	0	0	14	0	1
90 - 94	28	2	2	0	0	0	0	0	1	0	1
95+	19	0	0	0	0	0	0	0	0	0	0
Male
Age
Total	31643	533	533	19	8	3	1	5	404	33	60
0 - 4	5681	225	225	4	3	0	0	1	165	12	40
5-9	5141	50	50	5	0	0	0	1	36	3	5
10-14	4702	11	11	1	0	0	0	0	9	1	0
15 - 19	3675	16	16	1	0	0	0	0	14	0	1
20 - 24	2353	11	11	0	0	0	0	0	8	2	1
25 - 29	2074	30	30	1	1	1	0	0	19	4	4
30 - 34	1928	31	31	2	1	1	0	1	25	0	1
35 - 39	1712	33	33	3	0	0	0	0	25	3	2
40 - 44	1168	24	24	1	0	1	0	0	19	1	2
45 - 49	873	22	22	0	2	0	1	1	14	2	2
50 - 54	672	11	11	0	0	0	0	0	11	0	0
55 - 59	416	10	10	0	0	0	0	0	10	0	0
60 - 64	363	13	13	0	0	0	0	0	10	3	0
65 - 69	272	11	11	0	0	0	0	1	9	1	0
70 - 74	252	13	13	1	1	0	0	0	10	0	1
75 - 79	173	7	7	0	0	0	0	0	6	0	1
80 - 84	103	7	7	0	0	0	0	0	6	1	0
85 - 89	69	7	7	0	0	0	0	0	7	0	0
90 - 94	8	1	1	0	0	0	0	0	1	0	0
95+	8	0	0	0	0	0	0	0	0	0	0
Female
Age
Total	33029	452	452	9	4	0	0	3	361	26	49
0 - 4	5751	167	167	2	1	0	0	1	122	8	33
5-9	5177	28	28	0	0	0	0	0	26	1	1
10-14	4661	11	11	1	0	0	0	1	8	1	0
15 - 19	3550	11	11	1	1	0	0	0	6	2	1
20 - 24	2922	21	21	0	0	0	0	0	19	2	0
25 - 29	2483	28	28	0	0	0	0	0	21	4	3
30 - 34	2052	21	21	1	0	0	0	0	18	1	1
35 - 39	1583	25	25	1	0	0	0	0	21	2	1
40 - 44	1170	17	17	0	1	0	0	0	13	2	1
45 - 49	891	21	21	1	0	0	0	0	19	0	1
50 - 54	687	16	16	0	0	0	0	0	14	1	1
55 - 59	451	12	12	0	1	0	0	0	9	0	2
60 - 64	542	16	16	0	0	0	0	0	14	1	1
65 - 69	382	8	8	0	0	0	0	0	7	1	0
70 - 74	317	18	18	1	0	0	0	0	17	0	0
75 - 79	202	16	16	1	0	0	0	1	14	0	0
80 - 84	119	7	7	0	0	0	0	0	6	0	1
85 - 89	58	8	8	0	0	0	0	0	7	0	1
90 - 94	20	1	1	0	0	0	0	0	0	0	1
95+	11	0	0	0	0	0	0	0	0	0	0
Nyimba
Sex
Total
Age
Total	81025	1732	1732	45	8	8	1	16	1348	122	184
0 - 4	14883	775	775	9	2	0	0	4	589	61	110
5-9	12840	127	127	4	1	0	0	2	98	12	10
10-14	11284	43	43	3	0	0	0	1	37	0	2
15 - 19	9048	47	47	5	2	0	0	0	28	7	5
20 - 24	6494	57	57	5	0	2	0	2	39	4	5
25 - 29	5712	78	78	7	0	1	0	1	59	4	6
30 - 34	4441	109	109	4	0	3	0	1	78	11	12
35 - 39	3878	97	97	2	2	1	0	1	78	5	8
40 - 44	2764	75	75	0	0	1	0	0	66	5	3
45 - 49	2366	63	63	0	0	0	1	2	52	3	5
50 - 54	1834	43	43	0	0	0	0	0	38	3	2
55 - 59	1162	26	26	1	0	0	0	0	20	2	3
60 - 64	1229	26	26	1	0	0	0	1	23	1	0
65 - 69	966	28	28	1	0	0	0	0	24	1	2
70 - 74	849	47	47	0	0	0	0	0	41	1	5
75 - 79	562	27	27	1	0	0	0	0	26	0	0
80 - 84	346	33	33	2	0	0	0	0	28	0	3
85 - 89	193	27	27	0	1	0	0	1	20	2	3
90 - 94	73	4	4	0	0	0	0	0	4	0	0
95+	101	0	0	0	0	0	0	0	0	0	0
Male
Age
Total	39632	891	891	26	5	8	1	11	697	59	84
0 - 4	7450	399	399	4	0	0	0	2	309	28	56
5-9	6461	59	59	2	0	0	0	2	47	3	5
10-14	5825	26	26	2	0	0	0	1	22	0	1
15 - 19	4651	24	24	2	2	0	0	0	16	4	0
20 - 24	2905	26	26	3	0	2	0	2	15	3	1
25 - 29	2590	35	35	6	0	1	0	0	24	1	3
30 - 34	2117	50	50	4	0	3	0	1	32	6	4
35 - 39	1926	56	56	1	2	1	0	1	42	4	5
40 - 44	1411	39	39	0	0	1	0	0	35	2	1
45 - 49	1125	41	41	0	0	0	1	1	34	3	2
50 - 54	863	25	25	0	0	0	0	0	22	2	1
55 - 59	535	15	15	0	0	0	0	0	12	2	1
60 - 64	491	15	15	0	0	0	0	0	15	0	0
65 - 69	366	13	13	1	0	0	0	0	11	0	1
70 - 74	350	27	27	0	0	0	0	0	25	0	2
75 - 79	246	15	15	0	0	0	0	0	15	0	0
80 - 84	158	12	12	1	0	0	0	0	11	0	0
85 - 89	84	12	12	0	1	0	0	1	8	1	1
90 - 94	37	2	2	0	0	0	0	0	2	0	0
95+	41	0	0	0	0	0	0	0	0	0	0
Female
Age
Total	41393	841	841	19	3	0	0	5	651	63	100
0 - 4	7433	376	376	5	2	0	0	2	280	33	54
5-9	6379	68	68	2	1	0	0	0	51	9	5
10-14	5459	17	17	1	0	0	0	0	15	0	1
15 - 19	4397	23	23	3	0	0	0	0	12	3	5
20 - 24	3589	31	31	2	0	0	0	0	24	1	4
25 - 29	3122	43	43	1	0	0	0	1	35	3	3
30 - 34	2324	59	59	0	0	0	0	0	46	5	8
35 - 39	1952	41	41	1	0	0	0	0	36	1	3
40 - 44	1353	36	36	0	0	0	0	0	31	3	2
45 - 49	1241	22	22	0	0	0	0	1	18	0	3
50 - 54	971	18	18	0	0	0	0	0	16	1	1
55 - 59	627	11	11	1	0	0	0	0	8	0	2
60 - 64	738	11	11	1	0	0	0	1	8	1	0
65 - 69	600	15	15	0	0	0	0	0	13	1	1
70 - 74	499	20	20	0	0	0	0	0	16	1	3
75 - 79	316	12	12	1	0	0	0	0	11	0	0
80 - 84	188	21	21	1	0	0	0	0	17	0	3
85 - 89	109	15	15	0	0	0	0	0	12	1	2
90 - 94	36	2	2	0	0	0	0	0	2	0	0
95+	60	0	0	0	0	0	0	0	0	0	0
Petauke
Sex
Total
Age
Total	297186	5023	5023	140	33	20	11	62	3757	430	570
0 - 4	55289	2355	2355	29	8	0	0	20	1680	211	407
5-9	46883	354	354	18	4	0	0	2	262	46	22
10-14	41349	165	165	9	5	0	0	4	115	23	9
15 - 19	32278	149	149	7	1	1	2	4	105	11	18
20 - 24	24880	204	204	10	3	5	1	4	152	14	15
25 - 29	22339	209	209	12	0	5	1	5	162	15	9
30 - 34	16881	256	256	12	2	0	1	5	205	14	17
35 - 39	14112	247	247	8	0	4	0	4	191	27	13
40 - 44	9791	170	170	3	1	3	0	2	140	12	9
45 - 49	7990	136	136	7	2	0	2	0	106	9	10
50 - 54	6263	132	132	8	2	2	1	0	105	10	4
55 - 59	4394	89	89	4	0	0	0	3	72	6	4
60 - 64	4171	114	114	3	1	0	2	2	91	6	9
65 - 69	3326	84	84	5	0	0	0	2	63	8	6
70 - 74	2766	104	104	2	1	0	0	2	85	9	5
75 - 79	1948	92	92	1	0	0	0	0	89	0	2
80 - 84	1240	78	78	1	2	0	0	0	64	7	4
85 - 89	724	68	68	1	0	0	0	2	57	2	6
90 - 94	268	17	17	0	1	0	1	1	13	0	1
95+	294	0	0	0	0	0	0	0	0	0	0
Male
Age
Total	145104	2564	2564	98	20	12	6	41	1871	216	300
0 - 4	27539	1192	1192	13	4	0	0	11	847	94	223
5-9	23632	171	171	10	2	0	0	1	127	18	13
10-14	21125	98	98	7	2	0	0	4	67	14	4
15 - 19	16138	69	69	2	1	1	1	3	46	5	10
20 - 24	11352	86	86	10	2	1	0	3	58	9	3
25 - 29	10203	101	101	9	0	3	1	5	68	13	2
30 - 34	8342	120	120	11	1	0	0	5	91	5	7
35 - 39	7116	139	139	6	0	3	0	4	102	17	7
40 - 44	4876	96	96	3	1	2	0	0	78	9	3
45 - 49	3918	69	69	6	2	0	1	0	49	5	6
50 - 54	2802	72	72	8	2	2	1	0	50	8	1
55 - 59	2003	53	53	3	0	0	0	1	42	5	2
60 - 64	1672	57	57	2	1	0	2	1	46	1	4
65 - 69	1368	45	45	5	0	0	0	0	32	3	5
70 - 74	1096	63	63	0	1	0	0	1	52	6	3
75 - 79	877	54	54	1	0	0	0	0	52	0	1
80 - 84	489	39	39	1	0	0	0	0	32	4	2
85 - 89	357	32	32	1	0	0	0	1	27	0	3
90 - 94	97	8	8	0	1	0	0	1	5	0	1
95+	102	0	0	0	0	0	0	0	0	0	0
Female
Age
Total	152082	2459	2459	42	13	8	5	21	1886	214	270
0 - 4	27750	1163	1163	16	4	0	0	9	833	117	184
5-9	23251	183	183	8	2	0	0	1	135	28	9
10-14	20224	67	67	2	3	0	0	0	48	9	5
15 - 19	16140	80	80	5	0	0	1	1	59	6	8
20 - 24	13528	118	118	0	1	4	1	1	94	5	12
25 - 29	12136	108	108	3	0	2	0	0	94	2	7
30 - 34	8539	136	136	1	1	0	1	0	114	9	10
35 - 39	6996	108	108	2	0	1	0	0	89	10	6
40 - 44	4915	74	74	0	0	1	0	2	62	3	6
45 - 49	4072	67	67	1	0	0	1	0	57	4	4
50 - 54	3461	60	60	0	0	0	0	0	55	2	3
55 - 59	2391	36	36	1	0	0	0	2	30	1	2
60 - 64	2499	57	57	1	0	0	0	1	45	5	5
65 - 69	1958	39	39	0	0	0	0	2	31	5	1
70 - 74	1670	41	41	2	0	0	0	1	33	3	2
75 - 79	1071	38	38	0	0	0	0	0	37	0	1
80 - 84	751	39	39	0	2	0	0	0	32	3	2
85 - 89	367	36	36	0	0	0	0	1	30	2	3
90 - 94	171	9	9	0	0	0	1	0	8	0	0
95+	192	0	0	0	0	0	0	0	0	0	0
Luapula
Sex
Total
Age
Total	938391	16216	16216	525	63	78	31	133	12247	1497	1642
0 - 4	178815	7708	7708	97	27	0	0	53	5905	573	1053
5-9	149455	1064	1064	54	0	0	0	3	812	126	69
10-14	130510	580	580	42	5	2	0	7	396	82	46
15 - 19	100669	582	582	54	3	10	2	7	365	87	54
20 - 24	73509	790	790	61	2	21	6	11	532	102	55
25 - 29	67803	871	871	60	5	15	5	11	628	82	65
30 - 34	54625	859	859	42	2	14	3	9	638	89	62
35 - 39	45626	715	715	36	2	5	4	7	543	77	41
40 - 44	34119	541	541	18	2	2	4	4	415	58	38
45 - 49	27403	421	421	15	5	2	2	4	317	54	22
50 - 54	21820	338	338	11	2	1	2	5	265	37	15
55 - 59	14911	251	251	7	0	2	1	1	209	26	5
60 - 64	13597	316	316	9	0	0	0	2	259	28	18
65 - 69	9773	270	270	3	2	0	2	1	229	23	10
70 - 74	7261	337	337	6	2	2	0	3	270	30	24
75 - 79	4535	247	247	2	2	1	0	3	203	15	21
80 - 84	2166	182	182	4	1	1	0	2	148	4	22
85 - 89	1152	123	123	2	1	0	0	0	97	4	19
90 - 94	322	21	21	2	0	0	0	0	16	0	3
95+	320	0	0	0	0	0	0	0	0	0	0
Male
Age
Total	455046	8659	8659	394	35	50	8	83	6338	839	912
0 - 4	88914	4200	4200	63	13	0	0	28	3155	331	610
5-9	74858	588	588	39	0	0	0	2	438	72	37
10-14	65735	316	316	30	3	1	0	5	205	40	32
15 - 19	48909	288	288	37	2	5	1	3	168	50	22
20 - 24	31505	348	348	46	1	11	3	7	210	49	21
25 - 29	29488	392	392	49	3	11	1	10	255	37	26
30 - 34	26184	445	445	36	1	10	0	6	312	52	28
35 - 39	22531	381	381	33	0	3	1	5	277	39	23
40 - 44	17384	330	330	14	1	2	1	3	249	34	26
45 - 49	13487	253	253	11	5	1	0	3	183	36	14
50 - 54	10527	192	192	9	1	1	0	4	138	26	13
55 - 59	6953	144	144	5	0	2	0	1	117	16	3
60 - 64	6054	176	176	8	0	0	0	2	146	12	8
65 - 69	4508	134	134	2	1	0	1	1	111	12	6
70 - 74	3483	172	172	4	1	2	0	0	139	17	9
75 - 79	2474	126	126	1	2	1	0	1	101	10	10
80 - 84	1164	97	97	3	1	0	0	2	77	2	12
85 - 89	612	64	64	2	0	0	0	0	47	4	11
90 - 94	168	13	13	2	0	0	0	0	10	0	1
95+	108	0	0	0	0	0	0	0	0	0	0
Female
Age
Total	483345	7557	7557	131	28	28	23	50	5909	658	730
0 - 4	89901	3508	3508	34	14	0	0	25	2750	242	443
5-9	74597	476	476	15	0	0	0	1	374	54	32
10-14	64775	264	264	12	2	1	0	2	191	42	14
15 - 19	51760	294	294	17	1	5	1	4	197	37	32
20 - 24	42004	442	442	15	1	10	3	4	322	53	34
25 - 29	38315	479	479	11	2	4	4	1	373	45	39
30 - 34	28441	414	414	6	1	4	3	3	326	37	34
35 - 39	23095	334	334	3	2	2	3	2	266	38	18
40 - 44	16735	211	211	4	1	0	3	1	166	24	12
45 - 49	13916	168	168	4	0	1	2	1	134	18	8
50 - 54	11293	146	146	2	1	0	2	1	127	11	2
55 - 59	7958	107	107	2	0	0	1	0	92	10	2
60 - 64	7543	140	140	1	0	0	0	0	113	16	10
65 - 69	5265	136	136	1	1	0	1	0	118	11	4
70 - 74	3778	165	165	2	1	0	0	3	131	13	15
75 - 79	2061	121	121	1	0	0	0	2	102	5	11
80 - 84	1002	85	85	1	0	1	0	0	71	2	10
85 - 89	540	59	59	0	1	0	0	0	50	0	8
90 - 94	154	8	8	0	0	0	0	0	6	0	2
95+	212	0	0	0	0	0	0	0	0	0	0
Chienge
Sex
Total
Age
Total	107997	2648	2648	46	5	5	3	11	2035	309	234
0 - 4	21882	1562	1562	5	2	0	0	4	1234	145	172
5-9	16441	163	163	3	0	0	0	0	132	21	7
10-14	13918	84	84	4	1	0	0	0	58	14	7
15 - 19	10413	80	80	4	0	0	1	0	48	22	5
20 - 24	8521	100	100	9	1	2	1	0	65	17	5
25 - 29	9192	119	119	4	0	1	0	0	86	18	10
30 - 34	7005	120	120	6	0	2	0	3	87	12	10
35 - 39	5363	77	77	3	0	0	0	3	54	11	6
[truncated: 4,034 more rows]
