# Supplementary material for: Impact of Pregnancy-Related Deaths on Female Life Expectancy in Zambia: Application of Life Table Techniques to Census Data
Source: PLoS One. 2015 Oct 29;10(10):e0141689. doi: 10.1371/journal.pone.0141689 (PMC4626102; doi:10.1371/journal.pone.0141689)
Supplement: S3 Table — (XLSX) [file pone.0141689.s003.xlsx]

## Sheet: Table A1_dejure
Table A01: Population (De jure) by Province, District, Sex and Region Zambia 2010
	Total			Rural			Urban
	Total	Male	Female	Total	Male	Female	Total	Male	Female
Zambia	13092666	6454647	6638019	7919216	3906636	4012580	5173450	2548011	2625439
Central Province	1307111	648465	658646	978574	487713	490861	328537	160752	167785
Chibombo District	303519	151155	152364	290115	144652	145463	13404	6503	6901
Kabwe District	202360	98781	103579	0	0	0	202360	98781	103579
Kapiri Mposhi District	253786	126154	127632	209003	104349	104654	44783	21805	22978
Mkushi District	154534	77536	76998	135338	68053	67285	19196	9483	9713
Mumbwa District	226171	112469	113702	195131	97007	98124	31040	15462	15578
Serenje District	166741	82370	84371	148987	73652	75335	17754	8718	9036
Copperbelt Province	1972317	981887	990430	376861	190178	186683	1595456	791709	803747
Chililabombwe District	91833	46792	45041	14015	7154	6861	77818	39638	38180
Chingola District	216626	108464	108162	31380	15840	15540	185246	92624	92622
Kalulushi District	100381	50164	50217	24366	12552	11814	76015	37612	38403
Kitwe District	517543	256740	260803	16183	8331	7852	501360	248409	252951
Luanshya District	156059	77368	78691	22691	11711	10980	133368	65657	67711
Lufwanyama District	78503	39182	39321	76482	38198	38284	2021	984	1037
Masaiti District	103857	52017	51840	101763	50977	50786	2094	1040	1054
Mpongwe District	93380	46785	46595	78401	39482	38919	14979	7303	7676
Mufulira District	162889	81355	81534	11580	5933	5647	151309	75422	75887
Ndola District	451246	223020	228226	0	0	0	451246	223020	228226
Eastern Province	1592661	784680	807981	1392338	686577	705761	200323	98103	102220
Chadiza District	107327	53404	53923	104445	51950	52495	2882	1454	1428
Chipata District	455783	224934	230849	339156	167781	171375	116627	57153	59474
Katete District	243849	119995	123854	222390	109546	112844	21459	10449	11010
Lundazi District	323870	158379	165491	307968	150691	157277	15902	7688	8214
Mambwe District	68918	34253	34665	62859	31227	31632	6059	3026	3033
Nyimba District	85025	41992	43033	77359	38254	39105	7666	3738	3928
Petauke District	307889	151723	156166	278161	137128	141033	29728	14595	15133
Luapula Province	991927	488589	503338	797407	393615	403792	194520	94974	99546
Chienge District	114225	56542	57683	110602	54782	55820	3623	1760	1863
Kawambwa District	134414	66091	68323	102727	50682	52045	31687	15409	16278
Mansa District	228392	112336	116056	150239	74188	76051	78153	38148	40005
Milenge District	43337	21338	21999	40218	19742	20476	3119	1596	1523
Mwense District	119841	58744	61097	98704	48552	50152	21137	10192	10945
Nchelenge District	152807	76124	76683	115913	58060	57853	36894	18064	18830
Samfya District	198911	97414	101497	179004	87609	91395	19907	9805	10102
Lusaka Province	2191225	1082998	1108227	336318	169604	166714	1854907	913394	941513
Chongwe District	192303	96685	95618	180143	90744	89399	12160	5941	6219
Kafue District	227466	113910	113556	136668	69233	67435	90798	44677	46121
Luangwa District	24304	11979	12325	19507	9627	9880	4797	2352	2445
Lusaka District	1747152	860424	886728	0	0	0	1747152	860424	886728
Muchinga Province	711657	349872	361785	590575	290490	300085	121082	59382	61700
Chama District	103894	50856	53038	96865	47302	49563	7029	3554	3475
Chinsali District	146518	72526	73992	131320	65180	66140	15198	7346	7852
Isoka District	72189	35314	36875	54894	26920	27974	17295	8394	8901
Mafinga District	65969	32035	33934	65969	32035	33934	0	0	0
Mpika District	203379	100267	103112	163655	80853	82802	39724	19414	20310
Nakonde District	119708	58874	60834	77872	38200	39672	41836	20674	21162
Northern Province	1105824	546851	558973	903208	447755	455453	202616	99096	103520
Chilubi District	81248	39792	41456	76953	37696	39257	4295	2096	2199
Kaputa District	119514	59312	60202	110304	54804	55500	9210	4508	4702
Kasama District	231824	114208	117616	129979	64526	65453	101845	49682	52163
Luwingu District	122136	60294	61842	111370	54989	56381	10766	5305	5461
Mbala District	203129	100703	102426	179119	88935	90184	24010	11768	12242
Mporokoso District	98842	49161	49681	83286	41566	41720	15556	7595	7961
Mpulungu District	98073	48651	49422	68970	34362	34608	29103	14289	14814
Mungwi District	151058	74730	76328	143227	70877	72350	7831	3853	3978
North-Western Province	727044	358141	368903	563061	277503	285558	163983	80638	83345
Chavuma District	35041	17003	18038	30389	14749	15640	4652	2254	2398
Ikelenge District	32919	16151	16768	32919	16151	16768	0	0	0
Kabompo District	92321	45224	47097	69696	34246	35450	22625	10978	11647
Kasempa District	69608	34357	35251	65206	32233	32973	4402	2124	2278
Mufumbwe District	58062	28612	29450	48486	23945	24541	9576	4667	4909
Mwinilunga District	104317	51267	53050	88613	43712	44901	15704	7555	8149
Solwezi District	254470	126249	128221	157745	78161	79584	96725	48088	48637
Zambezi District	80306	39278	41028	70007	34306	35701	10299	4972	5327
Southern Province	1589926	779659	810267	1197751	587448	610303	392175	192211	199964
Choma District	247860	120689	127171	189035	92145	96890	58825	28544	30281
Gwembe District	53117	25908	27209	50355	24606	25749	2762	1302	1460
Itezhi Tezhi District	68599	34017	34582	54741	27257	27484	13858	6760	7098
Kalomo District	258570	125767	132803	240791	117177	123614	17779	8590	9189
Kazungula District	104731	51994	52737	101638	50490	51148	3093	1504	1589
Livingstone District	139509	68763	70746	5160	2679	2481	134349	66084	68265
Mazabuka District	230972	114783	116189	156491	77685	78806	74481	37098	37383
Monze District	191872	93958	97914	149982	73485	76497	41890	20473	21417
Namwala District	102866	50127	52739	97467	47566	49901	5399	2561	2838
Siavonga District	90213	44444	45769	64796	32042	32754	25417	12402	13015
Sinazongwe District	101617	49209	52408	87295	42316	44979	14322	6893	7429
Western Province	902974	433505	469469	783123	375753	407370	119851	57752	62099
Kalabo District	128904	60114	68790	125602	58543	67059	3302	1571	1731
Kaoma District	189290	91872	97418	169439	82214	87225	19851	9658	10193
Lukulu District	86002	41390	44612	75427	36319	39108	10575	5071	5504
Mongu District	179585	85964	93621	127261	60860	66401	52324	25104	27220
Senanga District	126506	60428	66078	112404	53652	58752	14102	6776	7326
Sesheke District	99384	48913	50471	81946	40448	41498	17438	8465	8973
Shang'ombo District	93303	44824	48479	91044	43717	47327	2259	1107	1152

## Sheet: Table A1_defacto
Table A01: Population (De facto) by Province, District, Sex and Region, Zambia 2010
	Total			Rural			Urban
	Total	Male	Female	Total	Male	Female	Total	Male	Female
Zambia	12526314	6117253	6409061	7505292	3664349	3840943	5021022	2452904	2568118
Central Province	1245089	613372	631717	929042	460146	468896	316047	153226	162821
Chibombo District	290556	144038	146518	277781	137906	139875	12775	6132	6643
Kabwe District	195979	94835	101144	0	0	0	195979	94835	101144
Kapiri Mposhi District	240638	118811	121827	197992	98234	99758	42646	20577	22069
Mkushi District	148814	74292	74522	130066	65073	64993	18748	9219	9529
Mumbwa District	210847	103900	106947	181489	89466	92023	29358	14434	14924
Serenje District	158255	77496	80759	141714	69467	72247	16541	8029	8512
Copperbelt Province	1920611	950775	969836	361652	181734	179918	1558959	769041	789918
Chililabombwe District	89120	45232	43888	13469	6864	6605	75651	38368	37283
Chingola District	209897	104302	105595	29850	15005	14845	180047	89297	90750
Kalulushi District	97225	48332	48893	23331	11989	11342	73894	36343	37551
Kitwe District	506045	249582	256463	15298	7855	7443	490747	241727	249020
Luanshya District	151076	74366	76710	21766	11202	10564	129310	63164	66146
Lufwanyama District	75030	37203	37827	73221	36321	36900	1809	882	927
Masaiti District	100551	50163	50388	98557	49175	49382	1994	988	1006
Mpongwe District	89950	44891	45059	75407	37840	37567	14543	7051	7492
Mufulira District	158371	78753	79618	10753	5483	5270	147618	73270	74348
Ndola District	443346	217951	225395	0	0	0	443346	217951	225395
Eastern Province	1525123	744354	780769	1333443	651737	681706	191680	92617	99063
Chadiza District	102341	50310	52031	99638	48967	50671	2703	1343	1360
Chipata District	436894	213873	223021	324509	159500	165009	112385	54373	58012
Katete District	234585	114416	120169	214218	104613	109605	20367	9803	10564
Lundazi District	308420	149376	159044	293406	142227	151179	15014	7149	7865
Mambwe District	64672	31643	33029	59076	28903	30173	5596	2740	2856
Nyimba District	81025	39632	41393	73895	36206	37689	7130	3426	3704
Petauke District	297186	145104	152082	268701	131321	137380	28485	13783	14702
Luapula Province	938391	455046	483345	756351	367462	388889	182040	87584	94456
Chienge District	107997	52226	55771	104541	50599	53942	3456	1627	1829
Kawambwa District	128814	62791	66023	98920	48406	50514	29894	14385	15509
Mansa District	212028	102839	109189	139940	68134	71806	72088	34705	37383
Milenge District	41097	19908	21189	38094	18395	19699	3003	1513	1490
Mwense District	115642	56225	59417	94885	46264	48621	20757	9961	10796
Nchelenge District	144987	71140	73847	110341	54499	55842	34646	16641	18005
Samfya District	187826	89917	97909	169630	81165	88465	18196	8752	9444
Lusaka Province	2138907	1049215	1089692	319732	160216	159516	1819175	888999	930176
Chongwe District	181816	90829	90987	169973	85091	84882	11843	5738	6105
Kafue District	219000	108939	110061	131293	66115	65178	87707	42824	44883
Luangwa District	23059	11237	11822	18466	9010	9456	4593	2227	2366
Lusaka District	1715032	838210	876822	0	0	0	1715032	838210	876822
Muchinga Province	677507	328980	348527	562025	272884	289141	115482	56096	59386
Chama District	99434	47951	51483	92620	44546	48074	6814	3405	3409
Chinsali District	138659	67671	70988	124244	60828	63416	14415	6843	7572
Isoka District	68238	33013	35225	52068	25288	26780	16170	7725	8445
Mafinga District	62748	30117	32631	62748	30117	32631	0	0	0
Mpika District	191329	93064	98265	154199	75055	79144	37130	18009	19121
Nakonde District	117099	57164	59935	76146	37050	39096	40953	20114	20839
Northern Province	1044955	508226	536729	852963	415508	437455	191992	92718	99274
Chilubi District	74884	35342	39542	71149	33654	37495	3735	1688	2047
Kaputa District	111613	53812	57801	102688	49508	53180	8925	4304	4621
Kasama District	222383	108880	113503	125492	62001	63491	96891	46879	50012
Luwingu District	114508	55674	58834	104373	50727	53646	10135	4947	5188
Mbala District	192636	94101	98535	169811	83053	86758	22825	11048	11777
Mporokoso District	96061	47441	48620	81098	40179	40919	14963	7262	7701
Mpulungu District	91316	44189	47127	63961	31034	32927	27355	13155	14200
Mungwi District	141554	68787	72767	134391	65352	69039	7163	3435	3728
North-Western Province	681698	332376	349322	525156	256167	268989	156542	76209	80333
Chavuma District	33837	16245	17592	29205	14010	15195	4632	2235	2397
Ikelenge District	31995	15605	16390	31995	15605	16390	0	0	0
Kabompo District	86497	42032	44465	65211	31837	33374	21286	10195	11091
Kasempa District	63520	30802	32718	59644	28957	30687	3876	1845	2031
Mufumbwe District	53683	26185	27498	44745	21886	22859	8938	4299	4639
Mwinilunga District	98784	48004	50780	83403	40638	42765	15381	7366	8015
Solwezi District	237233	116535	120698	144527	70898	73629	92706	45637	47069
Zambezi District	76149	36968	39181	66426	32336	34090	9723	4632	5091
Southern Province	1517088	738996	778092	1141540	556592	584948	375548	182404	193144
Choma District	238348	115528	122820	181630	88293	93337	56718	27235	29483
Gwembe District	50136	24238	25898	47577	23050	24527	2559	1188	1371
Itezhi Tezhi District	63050	30936	32114	50221	24794	25427	12829	6142	6687
Kalomo District	246207	118959	127248	229432	110982	118450	16775	7977	8798
Kazungula District	100881	49830	51051	98390	48669	49721	2491	1161	1330
Livingstone District	133881	65489	68392	4805	2490	2315	129076	62999	66077
Mazabuka District	221893	109876	112017	149588	74059	75529	72305	35817	36488
Monze District	183817	89502	94315	143832	70122	73710	39985	19380	20605
Namwala District	94818	45726	49092	89996	43469	46527	4822	2257	2565
Siavonga District	85811	41659	44152	61452	29928	31524	24359	11731	12628
Sinazongwe District	98246	47253	50993	84617	40736	43881	13629	6517	7112
Western Province	836945	395913	441032	723388	341903	381485	113557	54010	59547
Kalabo District	120308	55017	65291	117131	53523	63608	3177	1494	1683
Kaoma District	172927	82629	90298	154208	73704	80504	18719	8925	9794
Lukulu District	81568	38900	42668	71098	33908	37190	10470	4992	5478
Mongu District	168743	79807	88936	119289	56341	62948	49454	23466	25988
Senanga District	117359	55372	61987	103939	48982	54957	13420	6390	7030
Sesheke District	91970	44657	47313	75694	36907	38787	16276	7750	8526
Shang'ombo District	84070	39531	44539	82029	38538	43491	2041	993	1048

## Sheet: Table A2 - Household size
Table A02: Population by Province, Sex of Head of Household, Size of Household, All Provinces, Zambia 2010
Province, District and Sex of Household Head	Population in Household	Number of Households	Average Household Size	Size of Household
				1	2	3	4	5	6	7	8	9	10+
Zambia	13092666	2513768	5.2	163630	225661	320669	371193	368344	324706	260447	280640	62281	136197
Male	10581257	1947501	5.4	99105	149814	231063	281679	290934	265259	219022	240651	53698	116276
Female	2511409	566267	4.4	64525	75847	89606	89514	77410	59447	41425	39989	8583	19921
Central Province
Total	1307111	235560	5.5	14492	18628	26280	31481	33046	30512	25517	31430	6773	17401
Male	1067003	185348	5.8	9865	12536	18920	23999	26087	24929	21286	26800	5839	15087
Female	240108	50212	4.8	4627	6092	7360	7482	6959	5583	4231	4630	934	2314
Copperbelt Province
Total	1972317	371125	5.3	25339	32792	44542	52419	52700	47755	39074	41096	11075	24333
Male	1609476	295018	5.5	18045	23365	33360	40889	42418	39310	32912	34849	9511	20359
Female	362841	76107	4.8	7294	9427	11182	11530	10282	8445	6162	6247	1564	3974
Eastern Province
Total	1592661	305198	5.2	16564	25079	39233	46776	47031	41779	33238	34464	6913	14121
Male	1294019	236449	5.5	8048	16025	28556	35999	37298	34364	28150	29837	5985	12187
Female	298642	68749	4.3	8516	9054	10677	10777	9733	7415	5088	4627	928	1934
Luapula Province
Total	991927	194962	5.1	12334	18648	25560	28543	28638	25420	20952	23176	4078	7613
Male	818297	151913	5.4	6020	12248	18398	21692	22888	21273	18186	20749	3659	6800
Female	173630	43049	4	6314	6400	7162	6851	5750	4147	2766	2427	419	813
Lusaka Province
Total	2191225	444418	4.9	35038	44631	61695	70251	67001	54959	41145	37998	10316	21384
Male	1779768	353797	5	25359	32740	47179	55810	54678	45843	34543	31723	8607	17315
Female	411457	90621	4.5	9679	11891	14516	14441	12323	9116	6602	6275	1709	4069
Muchinga Province
Total	711657	138783	5.1	7055	12706	18682	21083	20769	18740	15420	16678	2687	4963
Male	588000	108853	5.4	3064	8440	13783	16269	16678	15531	13367	14874	2440	4407
Female	123657	29930	4.1	3991	4266	4899	4814	4091	3209	2053	1804	247	556
Northern Province
Total	1105824	220561	5	12509	21423	30563	33961	32796	29089	23618	25877	4058	6667
Male	927914	175037	5.3	5625	14319	22916	26449	26759	24683	20888	23593	3745	6060
Female	177910	45524	3.9	6884	7104	7647	7512	6037	4406	2730	2284	313	607
North-Western Province
Total	727044	130803	5.6	8528	10375	13947	17253	17962	16736	14436	17151	4272	10143
Male	587873	99754	5.9	4439	6399	9416	12613	13896	13434	12163	14765	3759	8870
Female	139171	31049	4.5	4089	3976	4531	4640	4066	3302	2273	2386	513	1273
Southern Province
Total	1589926	292179	5.4	18414	23343	35770	42063	42090	37458	29927	33253	8478	21383
Male	1259332	220606	5.7	11901	14261	24449	30476	32044	29521	24351	27836	7220	18547
Female	330594	71573	4.6	6513	9082	11321	11587	10046	7937	5576	5417	1258	2836
Western Province
Total	902974	180179	5	13357	18036	24397	27363	26311	22258	17120	19517	3631	8189
Male	649575	120726	5.4	6739	9481	14086	17483	18188	16371	13176	15625	2933	6644
Female	253399	59453	4.3	6618	8555	10311	9880	8123	5887	3944	3892	698	1545

## Sheet: Table A3 - Total Zambia
Table A03: Population (De Jure) by Age (Single Years), Sex and Province, Zambia 2010
Age	Total Zambia			Central			Copperbelt			Eastern			Luapula			Lusaka			Muchinga			Northern			North Western			Southern			Western
	Total	Male	Female	Total	Male	Female	Total	Male	Female	Total	Male	Female	Total	Male	Female	Total	Male	Female	Total	Male	Female	Total	Male	Female	Total	Male	Female	Total	Male	Female	Total	Male	Female
Total	13092666	6454647	6638019	1307111	648465	658646	1972317	981887	990430	1592661	784680	807981	991927	488589	503338	2191225	1082998	1108227	711657	349872	361785	1105824	546851	558973	727044	358141	368903	1589926	779659	810267	902974	433505	469469
0	440712	220221	220491	44911	22369	22542	54120	27038	27082	55845	27773	28072	35778	17884	17894	65616	32718	32898	26539	13154	13385	42516	21299	21217	26411	13311	13100	57793	28935	28858	31183	15740	15443
1	443560	221119	222441	44581	22183	22398	60017	29923	30094	56786	28273	28513	34783	17383	17400	68592	34017	34575	25290	12737	12553	38868	19369	19499	26814	13277	13537	57567	28769	28798	30262	15188	15074
2	460659	229460	231199	46968	23374	23594	58529	29360	29169	59103	29209	29894	38110	18884	19226	66304	33327	32977	26502	13142	13360	42942	21573	21369	28757	14288	14469	58826	29126	29700	34618	17177	17441
3	451273	223214	228059	46237	22942	23295	58094	28460	29634	56654	27771	28883	36035	17866	18169	66198	32608	33590	26335	13063	13272	41769	20917	20852	27695	13763	13932	58429	29003	29426	33827	16821	17006
4	456544	227454	229090	45860	22769	23091	58871	29515	29356	56944	28448	28496	37782	18764	19018	64703	32131	32572	27725	13683	14042	44090	21887	22203	27628	13772	13856	58320	29081	29239	34621	17404	17217
5	418173	209889	208284	42924	21710	21214	53914	26970	26944	54244	27206	27038	34072	17153	16919	60365	30167	30198	25141	12830	12311	38954	19469	19485	25500	12785	12715	52580	26239	26341	30479	15360	15119
6	408665	203360	205305	42400	21277	21123	52671	26102	26569	52007	25897	26110	33340	16736	16604	58130	28585	29545	24451	12122	12329	37978	18923	19055	24851	12352	12499	53434	26543	26891	29403	14823	14580
7	400962	201017	199945	40957	20617	20340	52511	26287	26224	53435	26743	26692	32028	16088	15940	58340	29172	29168	24295	12191	12104	37017	18670	18347	24424	12278	12146	49694	24945	24749	28261	14026	14235
8	363988	179457	184531	37091	18324	18767	48294	23555	24739	46881	23284	23597	30897	15394	15503	52931	25606	27325	21921	10763	11158	34328	16806	17522	21321	10591	10730	45840	22815	23025	24484	12319	12165
9	324499	160609	163890	33320	16427	16893	45065	21981	23084	40173	20280	19893	24764	12352	12412	48921	23677	25244	19279	9673	9606	27816	13768	14048	18845	9400	9445	42694	21186	21508	23622	11865	11757
10	467573	233415	234158	47774	23876	23898	63270	31276	31994	60732	30765	29967	40186	20330	19856	65838	32039	33799	27703	13899	13804	44445	22333	22112	27999	14106	13893	57181	28508	28673	32445	16283	16162
11	301313	148932	152381	30946	15405	15541	44124	21403	22721	38249	19122	19127	22957	11489	11468	47322	22635	24687	16023	8028	7995	24965	12527	12438	17990	8958	9032	37976	18943	19033	20761	10422	10339
12	366952	182563	184389	38369	19178	19191	53952	26435	27517	46230	23507	22723	28652	14410	14242	56751	26954	29797	21917	11191	10726	32606	16765	15841	19937	10011	9926	45058	22361	22697	23480	11751	11729
13	319019	156719	162300	33262	16420	16842	50900	24535	26365	38158	19215	18943	22125	11241	10884	52785	24501	28284	16019	8013	8006	24414	12195	12219	17819	8957	8862	42183	20956	21227	21354	10686	10668
14	319277	156943	162334	33544	16650	16894	52276	25240	27036	38126	19256	18870	23347	11745	11602	52766	24484	28282	16874	8544	8330	25418	12858	12560	18503	9170	9333	36994	18318	18676	21429	10678	10751
15	331625	164979	166646	33815	17018	16797	52531	25447	27084	40357	20907	19450	23936	12136	11800	53254	25140	28114	18436	9435	9001	27222	13904	13318	18223	9016	9207	42661	21439	21222	21190	10537	10653
16	316166	154124	162042	33196	16341	16855	52530	24911	27619	37029	18718	18311	22337	11091	11246	52428	24305	28123	15916	8002	7914	24236	11963	12273	17426	8708	8718	40165	19755	20410	20903	10330	10573
17	279393	136547	142846	28304	14021	14283	48698	23644	25054	31166	15718	15448	19683	9660	10023	48387	22909	25478	13824	6717	7107	21705	10603	11102	15657	7730	7927	33746	16688	17058	18223	8857	9366
18	333797	163074	170723	34329	17064	17265	55716	27360	28356	38775	19354	19421	24395	11880	12515	55109	26125	28984	17464	8364	9100	27099	13103	13996	17922	8841	9081	41589	20646	20943	21399	10337	11062
19	270134	129892	140242	27305	13345	13960	44807	21983	22824	32208	15507	16701	18615	8891	9724	49004	22878	26126	13194	6088	7106	20394	9483	10911	14081	6917	7164	32929	16439	16490	17597	8361	9236
20	297206	138864	158342	29462	14188	15274	46881	22340	24541	34768	16601	18167	22304	10243	12061	52899	23994	28905	16451	7299	9152	25689	11463	14226	14328	6916	7412	35480	17063	18417	18944	8757	10187
21	214845	100677	114168	21728	10481	11247	35136	16811	18325	23225	11186	12039	13362	6110	7252	42324	19184	23140	10180	4665	5515	14855	6963	7892	11180	5243	5937	28280	13475	14805	14575	6559	8016
22	241224	110127	131097	23326	10815	12511	38631	18045	20586	28328	13041	15287	16292	7169	9123	46704	20925	25779	12241	5455	6786	18996	8603	10393	12514	5724	6790	28238	13344	14894	15954	7006	8948
23	224594	104451	120143	21511	10256	11255	36355	17293	19062	26049	12272	13777	13861	6149	7712	46030	21018	25012	10679	4937	5742	16126	7441	8685	11607	5517	6090	28046	13322	14724	14330	6246	8084
24	216773	99148	117625	20511	9552	10959	35433	16689	18744	24318	11247	13071	14077	6044	8033	44924	20686	24238	10545	4795	5750	15897	6982	8915	11095	5039	6056	25906	11908	13998	14067	6206	7861
25	248544	117637	130907	23031	11026	12005	39363	18879	20484	28492	13644	14848	17807	8231	9576	49314	23464	25850	13613	6429	7184	21681	10207	11474	12265	5788	6477	27565	13070	14495	15413	6899	8514
26	213339	98499	114840	19426	9105	10321	35157	16672	18485	24000	11062	12938	14229	6229	8000	44621	20947	23674	10147	4557	5590	16118	7324	8794	10892	5017	5875	24996	11476	13520	13753	6110	7643
27	194540	92257	102283	17611	8321	9290	32335	15869	16466	21531	10282	11249	13024	5794	7230	40955	20016	20939	9289	4288	5001	14297	6662	7635	10505	4733	5772	22420	10620	11800	12573	5672	6901
28	234707	110168	124539	21135	9829	11306	38230	18609	19621	25902	12110	13792	16607	7389	9218	49135	23896	25239	11948	5471	6477	18378	8471	9907	11997	5555	6442	26623	12318	14305	14752	6520	8232
29	165947	79213	86734	15539	7376	8163	27436	13464	13972	18505	8754	9751	10820	5126	5694	35740	17216	18524	7693	3596	4097	11655	5549	6106	8152	3907	4245	19590	9205	10385	10817	5020	5797
30	249921	125731	124190	22545	11088	11457	39584	20216	19368	28312	14410	13902	19305	9814	9491	51112	26058	25054	13375	6835	6540	20937	10859	10078	12476	6115	6361	26931	13151	13780	15344	7185	8159
31	131295	66688	64607	12619	6400	6219	21126	11124	10002	14028	7147	6881	8396	4094	4302	28485	14714	13771	5586	2817	2769	8650	4289	4361	6908	3449	3459	16715	8489	8226	8782	4165	4617
32	187162	94514	92648	17411	8703	8708	31473	16430	15043	20523	10163	10360	12976	6412	6564	41119	21568	19551	8935	4429	4506	13622	6869	6753	8704	4289	4415	21360	10487	10873	11039	5164	5875
33	129877	65422	64455	12137	6055	6082	21196	11107	10089	15014	7557	7457	8710	4284	4426	27739	14202	13537	5538	2749	2789	8572	4287	4285	6638	3392	3246	15738	7732	8006	8595	4057	4538
34	142053	72872	69181	13560	6917	6643	23646	12414	11232	15049	7574	7475	9413	4652	4761	30851	16621	14230	6394	3205	3189	9739	4862	4877	6952	3576	3376	17298	8592	8706	9151	4459	4692
35	183055	98632	84423	16919	9064	7855	29374	16225	13149	20234	10670	9564	13763	7291	6472	37611	21400	16211	9692	5073	4619	15293	8189	7104	8726	4542	4184	20308	10647	9661	11135	5531	5604
36	141677	72674	69003	13647	7018	6629	22647	11903	10744	16220	8153	8067	10085	4929	5156	29447	16074	13373	6776	3408	3368	10774	5285	5489	6700	3354	3346	16562	8324	8238	8819	4226	4593
37	114806	59351	55455	11046	5699	5347	18639	9814	8825	13261	6742	6519	7962	4027	3935	23797	13313	10484	5188	2612	2576	8396	4197	4199	5959	2905	3054	13260	6661	6599	7298	3381	3917
38	147688	77038	70650	14082	7284	6798	23649	12576	11073	17580	8894	8686	10736	5541	5195	29422	16525	12897	7675	3806	3869	12074	6205	5869	7356	3698	3658	16183	8201	7982	8931	4308	4623
39	95695	49402	46293	9276	4814	4462	15784	8138	7646	11074	5697	5377	6870	3474	3396	19481	10748	8733	4491	2286	2205	7168	3693	3475	4942	2394	2548	10583	5352	5231	6026	2806	3220
40	149363	81698	67665	13876	7671	6205	24034	13323	10711	17370	9284	8086	12252	6723	5529	28270	16594	11676	8194	4410	3784	12734	6958	5776	7811	4071	3740	15377	7934	7443	9445	4730	4715
41	77491	40726	36765	7594	4029	3565	13140	7181	5959	8667	4355	4312	5658	2937	2721	14335	8245	6090	3819	1909	1910	5765	2930	2835	4467	2239	2228	9189	4573	4616	4857	2328	2529
42	116976	62565	54411	11402	6128	5274	19015	10391	8624	13732	7178	6554	9175	4828	4347	21075	12181	8894	5961	3138	2823	9517	5153	4364	6275	3218	3057	13054	6698	6356	7770	3652	4118
43	66624	34522	32102	6515	3420	3095	11661	6071	5590	7438	3717	3721	5059	2669	2390	12409	6837	5572	3022	1550	1472	5354	2750	2604	3067	1574	1493	7563	3765	3798	4536	2169	2367
44	62784	30904	31880	6648	3244	3404	9999	5163	4836	7296	3504	3792	4911	2392	2519	10565	5649	4916	3108	1477	1631	4917	2401	2516	3193	1525	1668	7913	3664	4249	4234	1885	2349
45	93919	48713	45206	8959	4581	4378	15652	8192	7460	11002	5684	5318	8062	4235	3827	15885	8798	7087	5404	2811	2593	8594	4524	4070	4550	2301	2249	9765	4795	4970	6046	2792	3254
46	94567	47588	46979	9260	4721	4539	16389	8426	7963	11092	5382	5710	7067	3515	3552	16277	8764	7513	4961	2445	2516	7789	3850	3939	5110	2517	2593	10752	5287	5465	5870	2681	3189
47	59148	29727	29421	5829	2912	2917	10154	5206	4948	7107	3556	3551	4359	2203	2156	9479	5044	4435	2892	1433	1459	4860	2452	2408	3367	1709	1658	6815	3297	3518	4286	1915	2371
48	76478	37613	38865	7649	3682	3967	12275	5872	6403	9365	4747	4618	6544	3359	3185	11668	6060	5608	4020	1967	2053	6780	3429	3351	3994	1973	2021	8588	4067	4521	5595	2457	3138
49	52052	25406	26646	5125	2553	2572	8668	4330	4338	6708	3134	3574	3875	1893	1982	8057	4096	3961	2691	1288	1403	4535	2276	2259	2726	1333	1393	5712	2739	2973	3955	1764	2191
50	83330	41111	42219	7824	3811	4013	13975	6945	7030	10641	5265	5376	7257	3684	3573	12408	6409	5999	4742	2361	2381	7768	3964	3804	4152	1971	2181	8311	3943	4368	6252	2758	3494
51	43946	21049	22897	4666	2238	2428	7510	3661	3849	5006	2409	2597	3476	1664	1812	6657	3333	3324	2232	1047	1185	3595	1777	1818	2357	1133	1224	5098	2389	2709	3349	1398	1951
52	64582	31300	33282	6562	3176	3386	11303	5510	5793	7310	3476	3834	5490	2785	2705	9696	4845	4851	3339	1638	1701	5273	2677	2596	3308	1646	1662	7430	3474	3956	4871	2073	2798
53	45890	22565	23325	4730	2306	2424	8192	4197	3995	5454	2536	2918	3482	1731	1751	7211	3691	3520	2194	1099	1095	3640	1879	1761	2299	1151	1148	4973	2379	2594	3715	1596	2119
54	47116	22739	24377	4802	2372	2430	8672	4334	4338	5429	2443	2986	3841	1893	1948	7182	3601	3581	2303	1118	1185	3825	1920	1905	2305	1054	1251	5362	2511	2851	3395	1493	1902
55	47431	24029	23402	4622	2366	2256	8770	4641	4129	5810	2847	2963	3761	1902	1859	7373	3901	3472	2524	1292	1232	4149	2150	1999	2362	1168	1194	4785	2330	2455	3275	1432	1843
56	45806	23067	22739	4612	2321	2291	8532	4609	3923	5267	2577	2690	3737	1824	1913	6839	3649	3190	2376	1192	1184	3694	1862	1832	2375	1176	1199	4960	2347	2613	3414	1510	1904
57	32839	16459	16380	3495	1808	1687	5991	3241	2750	4071	1961	2110	2616	1234	1382	4786	2497	2289	1592	774	818	2591	1301	1290	1660	820	840	3317	1640	1677	2720	1183	1537
58	42137	20568	21569	4254	2085	2169	7454	3863	3591	5145	2440	2705	3746	1805	1941	5774	2938	2836	2153	1011	1142	3763	1876	1887	2238	1091	1147	4203	1974	2229	3407	1485	1922
59	25949	12595	13354	2531	1277	1254	4454	2404	2050	3535	1593	1942	2150	998	1152	3587	1837	1750	1360	641	719	2374	1088	1286	1455	717	738	2380	1155	1225	2123	885	1238
60	49200	23402	25798	4626	2286	2340	7815	4117	3698	7321	3217	4104	4437	2129	2308	6309	3281	3028	3013	1329	1684	4603	2159	2444	2566	1169	1397	4489	2019	2470	4021	1696	2325
61	27410	12339	15071	3177	1434	1743	4505	2354	2151	3702	1525	2177	2365	1002	1363	3326	1676	1650	1469	603	866	2280	965	1315	1513	697	816	2863	1228	1635	2210	855	1355
62	36793	16945	19848	3743	1787	1956	6231	3348	2883	4746	1925	2821	3197	1464	1733	4628	2349	2279	2008	866	1142	3149	1405	1744	1963	890	1073	3794	1607	2187	3334	1304	2030
63	29111	13947	15164	3208	1547	1661	4781	2608	2173	3743	1565	2178	2391	1170	1221	3627	1904	1723	1730	808	922	2548	1228	1320	1494	703	791	3114	1393	1721	2475	1021	1454
64	26049	11668	14381	2691	1294	1397	3982	2037	1945	3632	1465	2167	2089	932	1157	3193	1599	1594	1564	688	876	2239	986	1253	1417	582	835	2890	1206	1684	2352	879	1473
65	34715	16019	18696	3476	1661	1815	5673	2925	2748	4936	2046	2890	2881	1375	1506	4179	2126	2053	2182	969	1213	3346	1536	1810	1858	813	1045	3460	1462	1998	2724	1106	1618
66	20232	8585	11647	2102	938	1164	2890	1400	1490	3041	1175	1866	1608	714	894	2176	1028	1148	1210	485	725	1748	770	978	1150	445	705	2379	898	1481	1928	732	1196
67	19906	9418	10488	2059	1044	1015	3020	1614	1406	2906	1250	1656	1567	713	854	2250	1182	1068	1202	579	623	1858	847	1011	1020	446	574	2296	997	1299	1728	746	982
68	31467	14745	16722	3353	1604	1749	4447	2298	2149	4146	1785	2361	2818	1366	1452	3127	1520	1607	2038	912	1126	3042	1432	1610	1915	925	990	3628	1582	2046	2953	1321	1632
69	16611	8047	8564	1765	898	867	2102	1150	952	2557	1124	1433	1363	660	703	1759	919	840	1005	511	494	1667	824	843	1040	473	567	1769	769	1000	1584	719	865
70	31036	14462	16574	2925	1482	1443	4033	2033	2000	5074	2114	2960	2661	1247	1414	3027	1436	1591	2050	970	1080	3066	1505	1561	2027	935	1092	3108	1346	1762	3065	1394	1671
71	14789	6880	7909	1580	765	815	2115	1068	1047	2294	971	1323	1124	543	581	1418	684	734	895	413	482	1258	608	650	797	394	403	1859	785	1074	1449	649	800
72	19534	9158	10376	2085	1042	1043	2791	1454	1337	2952	1237	1715	1541	758	783	2009	936	1073	1233	591	642	1732	869	863	1121	525	596	2187	919	1268	1883	827	1056
73	13433	6555	6878	1464	781	683	1790	966	824	1896	784	1112	1045	542	503	1309	642	667	891	459	432	1250	669	581	769	378	391	1543	622	921	1476	712	764
74	14556	6890	7666	1606	773	833	1893	947	946	2044	877	1167	1150	604	546	1404	695	709	957	489	468	1312	681	631	874	440	434	1913	758	1155	1403	626	777
75	18706	8952	9754	1968	956	1012	2529	1346	1183	2869	1246	1623	1447	782	665	1809	784	1025	1262	626	636	1770	924	846	1262	590	672	2048	884	1164	1742	814	928
76	11748	5515	6233	1263	614	649	1555	782	773	1751	762	989	908	447	461	1094	496	598	806	411	395	1056	556	500	709	335	374	1392	592	800	1214	520	694
77	8368	4208	4160	955	500	455	1063	547	516	1363	652	711	554	284	270	768	349	419	506	280	226	783	449	334	542	269	273	1012	471	541	822	407	415
78	16128	8737	7391	1810	989	821	1956	1092	864	2419	1233	1186	1245	746	499	1515	727	788	1051	577	474	1444	870	574	1018	578	440	1956	1005	951	1714	920	794
79	8113	4517	3596	871	496	375	916	533	383	1243	632	611	548	341	207	717	353	364	486	277	209	813	516	297	593	364	229	883	432	451	1043	573	470
80	13204	6001	7203	1323	641	682	1644	765	879	2161	894	1267	868	407	461	1192	498	694	849	424	425	1229	631	598	1003	469	534	1426	593	833	1509	679	830
81	5150	2679	2471	513	292	221	616	345	271	811	366	445	349	207	142	465	237	228	313	171	142	438	245	193	357	195	162	687	330	357	601	291	310
82	6942	3522	3420	724	399	325	765	395	370	1153	510	643	467	275	192	677	297	380	412	231	181	613	349	264	405	213	192	788	371	417	938	482	456
83	4210	2318	1892	443	266	177	452	248	204	652	304	348	279	176	103	411	205	206	291	179	112	390	261	129	272	157	115	520	250	270	500	272	228
84	4092	2049	2043	394	221	173	522	269	253	681	311	370	257	136	121	443	188	255	257	159	98	340	196	144	232	126	106	506	224	282	460	219	241
85	5713	2616	3097	559	309	250	692	322	370	1006	406	600	372	178	194	587	202	385	322	176	146	469	238	231	365	188	177	651	278	373	690	319	371
86	4255	2110	2145	489	240	249	515	260	255	651	302	349	237	137	100	468	202	266	228	119	109	303	154	149	226	125	101	540	257	283	598	314	284
87	2474	1201	1273	254	134	120	271	125	146	407	179	228	150	74	76	264	120	144	130	66	64	213	110	103	144	75	69	293	138	155	348	180	168
88	4036	2262	1774	458	281	177	382	204	178	660	357	303	293	174	119	447	230	217	260	149	111	388	236	152	246	161	85	459	233	226	443	237	206
89	2640	1462	1178	282	165	117	267	156	111	447	249	198	131	71	60	236	105	131	146	75	71	216	140	76	203	125	78	323	181	142	389	195	194
90	2998	1488	1510	288	172	116	309	168	141	522	228	294	166	80	86	292	127	165	167	88	79	243	139	104	252	151	101	357	145	212	402	190	212
91	977	552	425	101	60	41	104	63	41	172	89	83	41	27	14	95	53	42	38	26	12	67	41	26	76	47	29	122	63	59	161	83	78
92	1192	609	583	118	62	56	124	58	66	195	92	103	63	39	24	121	57	64	62	28	34	82	42	40	91	54	37	160	85	75	176	92	84
93	569	268	301	44	22	22	70	28	42	88	37	51	28	14	14	63	24	39	39	19	20	35	19	16	30	12	18	78	38	40	94	55	39
94	714	328	386	69	36	33	50	25	25	95	26	69	27	14	13	63	25	38	32	13	19	40	15	25	57	28	29	104	47	57	177	99	78
95+	7935	2896	5039	755	272	483	642	234	408	1365	498	867	321	108	213	770	226	544	382	154	228	578	204	374	667	293	374	1041	358	683	1414	549	865
Median Age	16.9	16.7	17	16.3	16.2	16.4	18.5	18.7	18.2	16.1	15.7	16.4	15.9	15.5	16.2	19	19.5	18.7	15.5	15.2	15.9	15.5	15.3	15.8	15.5	15.2	15.8	15.9	15.7	16.2	16.5	15.6	17.4
Age group
Total	13092666	6454647	6638019	1307111	648465	658646	1972317	981887	990430	1592661	784680	807981	991927	488589	503338	2191225	1082998	1108227	711657	349872	361785	1105824	546851	558973	727044	358141	368903	1589926	779659	810267	902974	433505	469469
0 - 14	5943169	2954372	2988797	609144	303521	305623	806608	398080	408528	753567	376749	376818	474856	237719	237137	885562	432621	452941	346014	173033	172981	538126	269359	268767	354494	177019	177475	754569	375728	378841	420229	210543	209686
15 - 64	6803054	3335226	3467828	661871	326829	335042	1119511	559987	559524	786537	385195	401342	490562	237631	252931	1270508	633704	636804	343941	166213	177728	535909	261416	274493	351229	170793	180436	795869	386818	409051	447117	206640	240477
65+	346443	165049	181394	36096	18115	17981	46198	23820	22378	52557	22736	29821	26509	13239	13270	35155	16673	18482	21702	10626	11076	31789	16076	15713	21321	10329	10992	39488	17113	22375	35628	16322	19306
Total dependency Ratio	92	94	91	97	98	97	76	75	77	102	104	101	102	106	99	72	71	74	107	110	104	106	109	104	107	110	104	100	102	98	102	110	95
Child dependency Ratio	87	89	86	92	93	91	72	71	73	96	98	94	97	100	94	70	68	71	101	104	97	100	103	98	101	104	98	95	97	93	94	102	87
Elderly dependency Ratio	5	5	5	5	6	5	4	4	4	7	6	7	5	6	5	3	3	3	6	6	6	6	6	6	6	6	6	5	4	5	8	8	8

## Sheet: Table A3 - Rural
Table A03: Population (De Jure) by Age (Single Years), Sex, Province and Region, Zambia Rural 2010
Age	Rural Total			Central			Copperbelt			Eastern			Luapula			Lusaka			Muchinga			Northern			North Western			Southern			Western
	Total	Male	Female	Total	Male	Female	Total	Male	Female	Total	Male	Female	Total	Male	Female	Total	Male	Female	Total	Male	Female	Total	Male	Female	Total	Male	Female	Total	Male	Female	Total	Male	Female
Total	7919216	3906636	4012580	978574	487713	490861	376861	190178	186683	1392338	686577	705761	797407	393615	403792	336318	169604	166714	590575	290490	300085	903208	447755	455453	563061	277503	285558	1197751	587448	610303	783123	375753	407370
0	292656	146131	146525	35783	17859	17924	11944	5962	5982	50274	24995	25279	29927	14948	14979	10885	5333	5552	22687	11206	11481	36335	18247	18088	20960	10558	10402	46141	23060	23081	27720	13963	13757
1	285812	142580	143232	35029	17423	17606	12986	6527	6459	50426	25147	25279	28722	14364	14358	11640	5738	5902	21355	10754	10601	32684	16262	16422	21069	10437	10632	45265	22566	22699	26636	13362	13274
2	308024	152959	155065	37511	18599	18912	13620	6804	6816	52877	26087	26790	31676	15707	15969	11608	5872	5736	22627	11158	11469	36251	18198	18053	23184	11505	11679	47587	23603	23984	31083	15426	15657
3	298292	148004	150288	36637	18168	18469	13117	6411	6706	50488	24736	25752	29682	14720	14962	11562	5767	5795	22219	11032	11187	35029	17585	17444	22210	11136	11074	47085	23417	23668	30263	15032	15231
4	303372	151330	152042	36186	17964	18222	13128	6606	6522	50720	25331	25389	31361	15594	15767	11086	5490	5596	23516	11694	11822	37278	18534	18744	22247	11080	11167	46845	23427	23418	31005	15610	15395
5	277239	139762	137477	34075	17313	16762	12430	6227	6203	48327	24268	24059	28213	14220	13993	10592	5347	5245	21414	10948	10466	32630	16396	16234	20463	10341	10122	41841	20982	20859	27254	13720	13534
6	272443	136270	136173	33814	17010	16804	12131	6093	6038	46313	23060	23253	27564	13918	13646	10344	5086	5258	20766	10319	10447	32040	16034	16006	20010	9974	10036	43115	21480	21635	26346	13296	13050
7	263208	132536	130672	32071	16234	15837	11967	6065	5902	47620	23908	23712	26111	13184	12927	10309	5275	5034	20564	10295	10269	30592	15510	15082	19507	9792	9715	39405	19847	19558	25062	12426	12636
8	239430	119224	120206	28983	14416	14567	11035	5540	5495	41767	20778	20989	25525	12762	12763	9223	4568	4655	18706	9178	9528	28817	14213	14604	17136	8562	8574	36533	18275	18258	21705	10932	10773
9	207797	104272	103525	25626	12690	12936	9468	4730	4738	35642	18110	17532	19962	10001	9961	8334	4168	4166	16272	8214	8058	22803	11364	11439	14967	7531	7436	33853	16953	16900	20870	10511	10359
10	306022	154656	151366	37106	18716	18390	13918	7059	6859	53927	27497	26430	32632	16583	16049	11840	5865	5975	23351	11736	11615	36900	18641	18259	22312	11331	10981	45462	22819	22643	28574	14409	14165
11	188184	94843	93341	23616	11892	11724	8504	4211	4293	33664	16947	16717	18426	9272	9154	8011	3975	4036	13385	6803	6582	20394	10316	10078	14325	7198	7127	29717	15076	14641	18142	9153	8989
12	228795	116589	112206	28920	14633	14287	11051	5615	5436	40681	20879	19802	22838	11611	11227	9595	4832	4763	18428	9527	8901	26600	13791	12809	15485	7871	7614	34938	17673	17265	20259	10157	10102
13	190813	96561	94252	24822	12473	12349	9189	4627	4562	33143	16932	16211	17449	8919	8530	8673	4217	4456	13194	6626	6568	19512	9878	9634	13826	7044	6782	32539	16532	16007	18466	9313	9153
14	188231	95500	92731	24668	12488	12180	9623	4916	4707	33129	16894	16235	18367	9276	9091	8235	4066	4169	13878	7131	6747	20142	10319	9823	14262	7189	7073	27622	14013	13609	18305	9208	9097
15	197550	101506	96044	24646	12641	12005	9337	4786	4551	35049	18355	16694	18788	9598	9190	8698	4415	4283	15165	7843	7322	21618	11127	10491	13973	7017	6956	32296	16673	15623	17980	9051	8929
16	183685	92471	91214	24215	12199	12016	9042	4550	4492	31863	16275	15588	17406	8660	8746	8413	4167	4246	12931	6547	6384	19033	9491	9542	13284	6746	6538	29895	15016	14879	17603	8820	8783
17	155396	77518	77878	19661	9950	9711	7703	3909	3794	26593	13502	13091	15177	7459	7718	6985	3543	3442	11045	5387	5658	17034	8318	8716	11794	5840	5954	24170	12223	11947	15234	7387	7847
18	189819	93664	96155	24203	12152	12051	9318	4699	4619	33112	16520	16592	18794	9128	9666	8438	4307	4131	13999	6654	7345	21118	10110	11008	13247	6580	6667	29924	15014	14910	17666	8500	9166
19	148604	71535	77069	18838	9181	9657	6940	3397	3543	27463	13196	14267	14365	6809	7556	6935	3424	3511	10582	4863	5719	15758	7194	8564	10249	5109	5140	22896	11500	11396	14578	6862	7716
20	166465	77602	88863	20673	9882	10791	7493	3565	3928	29577	14114	15463	17178	7761	9417	7195	3357	3838	13134	5765	7369	20235	8865	11370	10370	5076	5294	24942	12021	12921	15668	7196	8472
21	115395	54570	60825	15419	7521	7898	5130	2483	2647	19534	9457	10077	10242	4654	5588	5451	2575	2876	8045	3705	4340	11501	5336	6165	8089	3828	4261	19808	9555	10253	12176	5456	6720
22	132107	60321	71786	16499	7662	8837	6055	2774	3281	24119	11170	12949	12643	5421	7222	6112	2888	3224	9704	4358	5346	14948	6788	8160	9130	4158	4972	19569	9321	10248	13328	5781	7547
23	120269	56292	63977	15379	7361	8018	5347	2565	2782	22137	10542	11595	10695	4682	6013	5773	2798	2975	8472	3955	4517	12692	5864	6828	8390	3965	4425	19388	9323	10065	11996	5237	6759
24	115766	52939	62827	14791	6913	7878	5143	2420	2723	20451	9564	10887	11104	4752	6352	5529	2702	2827	8362	3807	4555	12660	5546	7114	8027	3625	4402	17896	8381	9515	11803	5229	6574
25	136077	64745	71332	16406	7999	8407	6307	3045	3262	24063	11610	12453	14078	6516	7562	6189	3043	3146	11022	5267	5755	17431	8286	9145	8879	4237	4642	18790	8958	9832	12912	5784	7128
26	113714	52230	61484	13904	6612	7292	5262	2477	2785	20215	9372	10843	11375	5020	6355	5405	2630	2775	8048	3637	4411	12904	5865	7039	7845	3524	4321	17177	7917	9260	11579	5176	6403
27	102340	47893	54447	12519	5959	6560	4720	2300	2420	18106	8640	9466	10224	4586	5638	4797	2381	2416	7341	3431	3910	11329	5341	5988	7672	3397	4275	15093	7106	7987	10539	4752	5787
28	124698	57579	67119	14940	7002	7938	5857	2764	3093	21791	10260	11531	13227	5925	7302	5654	2812	2842	9403	4232	5171	14720	6857	7863	8747	4011	4736	17960	8220	9740	12399	5496	6903
29	87535	41501	46034	11121	5373	5748	4164	2039	2125	15594	7391	8203	8569	4059	4510	4293	2136	2157	6178	2866	3312	9191	4447	4744	5909	2793	3116	13440	6210	7230	9076	4187	4889
30	134918	67329	67589	15874	7835	8039	6514	3358	3156	23759	12081	11678	15232	7810	7422	6037	3155	2882	10656	5470	5186	16721	8677	8044	9034	4346	4688	18220	8615	9605	12871	5982	6889
31	69936	35023	34913	9098	4637	4461	3357	1767	1590	11786	5999	5787	6711	3300	3411	3495	1861	1634	4461	2240	2221	6778	3366	3412	5133	2514	2619	11699	5824	5875	7418	3515	3903
32	96804	47794	49010	12129	6062	6067	4992	2565	2427	17099	8422	8677	10113	5041	5072	5103	2683	2420	7058	3494	3564	10560	5377	5183	6175	2980	3195	14350	6908	7442	9225	4262	4963
33	69855	34638	35217	8806	4411	4395	3461	1836	1625	12658	6338	6320	6933	3411	3522	3512	1833	1679	4423	2157	2266	6747	3359	3388	5010	2510	2500	11003	5346	5657	7302	3437	3865
34	75421	37513	37908	9794	4945	4849	3843	1977	1866	12728	6324	6404	7413	3590	3823	3752	2089	1663	5102	2520	2582	7743	3849	3894	5181	2606	2575	12143	5868	6275	7722	3745	3977
35	99631	52187	47444	11920	6334	5586	5137	2920	2217	17177	8940	8237	10916	5782	5134	4685	2654	2031	7738	3997	3741	12152	6491	5661	6510	3322	3188	14032	7152	6880	9364	4595	4769
36	77895	38586	39309	9909	5043	4866	3932	2052	1880	13842	6879	6963	8075	3937	4138	3783	2062	1721	5422	2697	2725	8636	4180	4456	5077	2463	2614	11708	5740	5968	7511	3533	3978
37	62949	31267	31682	7973	4045	3928	3166	1675	1491	11330	5685	5645	6264	3169	3095	3070	1690	1380	4154	2039	2115	6742	3317	3425	4530	2157	2373	9469	4627	4842	6251	2863	3388
38	82468	41472	40996	10052	5115	4937	4226	2315	1911	15080	7523	7557	8639	4425	4214	3841	2086	1755	6239	3031	3208	9645	4931	4714	5673	2806	2867	11492	5629	5863	7581	3611	3970
39	52796	26472	26324	6609	3394	3215	2766	1479	1287	9557	4845	4712	5502	2762	2740	2499	1360	1139	3711	1855	1856	5800	2969	2831	3789	1799	1990	7402	3622	3780	5161	2387	2774
40	84527	44692	39835	9818	5363	4455	4252	2418	1834	14998	7901	7097	9847	5393	4454	3719	2093	1626	6764	3575	3189	10356	5571	4785	5923	3069	2854	10844	5350	5494	8006	3959	4047
41	44657	22469	22188	5582	2933	2649	2343	1282	1061	7620	3793	3827	4652	2387	2265	2022	1180	842	3226	1595	1631	4717	2364	2353	3541	1728	1813	6780	3247	3533	4174	1960	2214
42	68007	35186	32821	8286	4416	3870	3394	1877	1517	11947	6206	5741	7454	3922	3532	3117	1772	1345	4922	2545	2377	7739	4143	3596	4891	2472	2419	9510	4714	4796	6747	3119	3628
43	37495	19052	18443	4682	2448	2234	2001	1061	940	6512	3225	3287	4087	2173	1914	1714	966	748	2479	1263	1216	4370	2247	2123	2288	1161	1127	5441	2647	2794	3921	1861	2060
44	37835	17954	19881	5034	2444	2590	1859	968	891	6378	3041	3337	3992	1918	2074	1673	882	791	2638	1237	1401	4054	1978	2076	2494	1157	1337	6025	2707	3318	3688	1622	2066
45	55016	27860	27156	6437	3261	3176	2839	1485	1354	9586	4917	4669	6475	3434	3041	2341	1279	1062	4547	2345	2202	6998	3679	3319	3492	1740	1752	7091	3361	3730	5210	2359	2851
46	55290	27119	28171	6783	3424	3359	2838	1488	1350	9717	4696	5021	5703	2826	2877	2503	1348	1155	4241	2085	2156	6405	3154	3251	4074	1947	2127	7964	3862	4102	5062	2289	2773
47	35287	17306	17981	4256	2142	2114	1897	951	946	6314	3130	3184	3453	1754	1699	1522	823	699	2459	1211	1248	3963	1976	1987	2648	1335	1313	5029	2341	2688	3746	1643	2103
48	47259	23178	24081	5740	2782	2958	2417	1190	1227	8262	4198	4064	5302	2772	2530	1946	987	959	3402	1667	1735	5578	2843	2735	3154	1568	1586	6543	3029	3514	4915	2142	2773
49	31948	15306	16642	3792	1911	1881	1648	799	849	5985	2791	3194	3160	1564	1596	1400	694	706	2275	1081	1194	3821	1904	1917	2129	1024	1105	4260	2003	2257	3478	1535	1943
50	50863	24740	26123	5521	2694	2827	2686	1323	1363	9472	4648	4824	5852	3008	2844	2044	1053	991	4036	2003	2033	6462	3297	3165	3171	1502	1669	6120	2809	3311	5499	2403	3096
51	27007	12685	14322	3549	1713	1836	1452	689	763	4436	2123	2313	2829	1367	1462	1157	577	580	1920	902	1018	2987	1484	1503	1909	914	995	3816	1704	2112	2952	1212	1740
52	39312	18914	20398	4832	2342	2490	2194	1071	1123	6412	3037	3375	4369	2258	2111	1749	883	866	2857	1394	1463	4333	2214	2119	2585	1273	1312	5696	2607	3089	4285	1835	2450
53	27783	13358	14425	3504	1705	1799	1541	773	768	4827	2216	2611	2783	1379	1404	1376	719	657	1877	939	938	3041	1583	1458	1819	895	924	3707	1736	1971	3308	1413	1895
54	28108	13217	14891	3438	1700	1738	1650	777	873	4786	2144	2642	3056	1532	1524	1283	628	655	1913	921	992	3132	1578	1554	1802	809	993	4091	1848	2243	2957	1280	1677
55	27969	13611	14358	3281	1616	1665	1681	807	874	5097	2464	2633	2997	1524	1473	1170	610	560	2077	1051	1026	3399	1750	1649	1871	890	981	3567	1690	1877	2829	1209	1620
56	27589	13423	14166	3388	1701	1687	1773	920	853	4667	2269	2398	2991	1444	1547	1157	620	537	1987	991	996	3044	1540	1504	1847	893	954	3748	1733	2015	2987	1312	1675
57	19981	9625	10356	2548	1261	1287	1220	619	601	3648	1756	1892	2103	985	1118	793	415	378	1341	645	696	2140	1078	1062	1326	646	680	2499	1200	1299	2363	1020	1343
58	26622	12609	14013	3163	1535	1628	1693	818	875	4635	2179	2456	3052	1496	1556	1080	545	535	1803	840	963	3172	1563	1609	1813	868	945	3232	1477	1755	2979	1288	1691
59	16545	7660	8885	1858	916	942	1025	528	497	3227	1442	1785	1755	823	932	651	312	339	1178	560	618	1952	888	1064	1192	558	634	1824	863	961	1883	770	1113
60	32397	14620	17777	3481	1693	1788	1857	914	943	6642	2872	3770	3584	1732	1852	1191	585	606	2623	1144	1479	3819	1778	2041	2078	902	1176	3513	1508	2005	3609	1492	2117
61	18518	7804	10714	2545	1127	1418	1137	551	586	3396	1374	2022	1960	826	1134	735	359	376	1274	507	767	1911	808	1103	1247	547	700	2336	957	1379	1977	748	1229
62	24456	10484	13972	2879	1338	1541	1583	757	826	4336	1740	2596	2563	1157	1406	995	491	504	1739	731	1008	2663	1169	1494	1649	741	908	3025	1203	1822	3024	1157	1867
63	19666	8954	10712	2545	1189	1356	1263	638	625	3427	1402	2025	1942	958	984	809	413	396	1531	706	825	2157	1039	1118	1245	597	648	2499	1078	1421	2248	934	1314
64	17862	7573	10289	2096	985	1111	1041	507	534	3315	1317	1998	1679	741	938	734	341	393	1369	599	770	1916	850	1066	1191	483	708	2381	958	1423	2140	792	1348
65	23522	10325	13197	2716	1275	1441	1546	770	776	4520	1841	2679	2323	1103	1220	931	434	497	1895	830	1065	2820	1284	1536	1542	667	875	2804	1139	1665	2425	982	1443
66	14530	5955	8575	1686	745	941	822	403	419	2806	1069	1737	1349	606	743	561	252	309	1075	423	652	1506	665	841	972	383	589	1989	746	1243	1764	663	1101
67	13988	6389	7599	1648	829	819	846	445	401	2686	1144	1542	1257	564	693	582	295	287	1058	507	551	1572	730	842	854	375	479	1915	814	1101	1570	686	884
68	22968	10612	12356	2766	1317	1449	1354	707	647	3817	1637	2180	2318	1111	1207	881	440	441	1816	820	996	2604	1253	1351	1604	795	809	3109	1326	1783	2699	1206	1493
69	12371	5896	6475	1437	742	695	620	357	263	2416	1067	1349	1139	545	594	516	289	227	903	453	450	1463	715	748	891	412	479	1517	644	873	1469	672	797
70	23059	10646	12413	2307	1200	1107	1304	705	599	4747	1957	2790	2171	1009	1162	834	388	446	1830	861	969	2656	1326	1330	1723	791	932	2650	1119	1531	2837	1290	1547
71	11047	5089	5958	1298	652	646	706	377	329	2148	896	1252	935	452	483	421	197	224	810	372	438	1104	529	575	681	346	335	1599	665	934	1345	603	742
72	14220	6606	7614	1689	850	839	878	502	376	2768	1153	1615	1251	628	623	577	245	332	1097	522	575	1459	734	725	949	455	494	1836	757	1079	1716	760	956
73	9996	4891	5105	1191	635	556	601	358	243	1768	725	1043	857	457	400	396	208	188	792	415	377	1084	587	497	648	319	329	1301	523	778	1358	664	694
74	10819	5114	5705	1339	653	686	552	303	249	1911	802	1109	945	507	438	409	209	200	860	444	416	1117	597	520	754	376	378	1654	646	1008	1278	577	701
75	13827	6700	7127	1589	796	793	874	508	366	2642	1141	1501	1168	638	530	519	240	279	1131	570	561	1519	807	712	1050	493	557	1734	747	987	1601	760	841
76	8784	4148	4636	1050	533	517	465	250	215	1642	716	926	737	363	374	349	161	188	734	371	363	920	497	423	616	282	334	1183	500	683	1088	475	613
77	6386	3298	3088	801	430	371	353	214	139	1284	616	668	439	226	213	255	127	128	458	259	199	688	397	291	472	232	240	873	410	463	763	387	376
78	12199	6859	5340	1531	871	660	672	435	237	2267	1160	1107	1014	643	371	435	240	195	954	535	419	1248	771	477	855	493	362	1684	866	818	1539	845	694
79	6276	3601	2675	735	434	301	331	214	117	1172	604	568	449	289	160	235	123	112	438	254	184	721	466	255	498	316	182	748	365	383	949	536	413
80	9949	4644	5305	1062	542	520	531	284	247	2032	851	1181	702	329	373	353	162	191	766	387	379	1070	558	512	834	403	431	1213	494	719	1386	634	752
81	3941	2070	1871	401	243	158	216	125	91	780	353	427	290	171	119	145	82	63	278	155	123	390	222	168	313	170	143	579	279	300	549	270	279
82	5215	2731	2484	587	324	263	229	142	87	1073	476	597	374	226	148	204	106	98	362	202	160	526	307	219	339	184	155	668	313	355	853	451	402
83	3176	1804	1372	376	237	139	119	81	38	615	283	332	221	142	79	118	65	53	261	165	96	336	228	108	233	139	94	439	214	225	458	250	208
84	2968	1532	1436	301	169	132	138	79	59	633	289	344	221	119	102	127	67	60	231	145	86	289	175	114	187	107	80	436	191	245	405	191	214
85	4292	2048	2244	462	258	204	223	126	97	935	376	559	295	148	147	168	61	107	290	160	130	408	216	192	311	163	148	567	243	324	633	297	336
86	3084	1594	1490	405	207	198	135	80	55	599	284	315	189	115	74	125	62	63	197	103	94	256	134	122	189	108	81	451	213	238	538	288	250
87	1849	946	903	191	109	82	77	42	35	385	172	213	116	61	55	76	47	29	114	61	53	186	100	86	124	64	60	255	123	132	325	167	158
88	3049	1764	1285	382	244	138	127	80	47	625	341	284	252	155	97	88	50	38	231	135	96	344	208	136	204	136	68	394	197	197	402	218	184
89	2082	1181	901	235	141	94	91	54	37	430	243	187	110	60	50	80	38	42	132	72	60	184	123	61	175	111	64	289	158	131	356	181	175
90	2319	1199	1120	230	143	87	115	73	42	494	221	273	137	69	68	87	49	38	151	79	72	218	127	91	215	134	81	305	124	181	367	180	187
91	768	436	332	79	49	30	38	23	15	167	85	82	37	25	12	34	18	16	35	23	12	61	39	22	61	39	22	108	56	52	148	79	69
92	899	476	423	97	55	42	27	13	14	190	90	100	56	35	21	39	17	22	51	23	28	63	36	27	75	45	30	140	74	66	161	88	73
93	408	211	197	38	21	17	17	8	9	83	33	50	21	11	10	19	14	5	31	17	14	28	15	13	26	11	15	64	32	32	81	49	32
94	579	271	308	54	28	26	15	9	6	90	23	67	23	12	11	21	11	10	29	12	17	36	13	23	52	26	26	93	43	50	166	94	72
95+	6236	2337	3899	628	236	392	232	90	142	1290	475	815	253	87	166	271	82	189	330	140	190	500	179	321	555	251	304	903	303	600	1274	494	780
Median Age	15.6	15.2	15.9	15.6	15.5	15.7	16.6	16.6	16.5	15.8	15.4	16.2	15.5	15.2	15.9	16.9	17.2	16.6	15.2	14.8	15.6	15.2	14.9	15.5	15	14.6	15.3	15	14.6	15.4	16.1	15.2	17.1
Age group
Total	7919216	3906636	4012580	978574	487713	490861	376861	190178	186683	1392338	686577	705761	797407	393615	403792	336318	169604	166714	590575	290490	300085	903208	447755	455453	563061	277503	285558	1197751	587448	610303	783123	375753	407370
0 - 14	3850318	1931217	1919101	474847	237878	236969	174111	87393	86718	668998	335569	333429	388455	195079	193376	151937	75599	76338	292362	146621	145741	448007	225288	222719	281963	141549	140414	597948	299723	298225	371690	186518	185172
15 - 64	3814092	1854046	1960046	474416	234867	239549	188496	94928	93568	674325	329885	344440	387303	187630	199673	174525	89226	85299	278873	134354	144519	427825	208429	219396	263096	127128	135968	566303	273401	292902	378930	174198	204732
65+	254806	121373	133433	29311	14968	14343	14254	7857	6397	49015	21123	27892	21649	10906	10743	9856	4779	5077	19340	9515	9825	27376	14038	13338	18002	8826	9176	33500	14324	19176	32503	15037	17466
Total dependency Ratio	108	111	105	106	108	105	100	100	100	106	108	105	106	110	102	93	90	95	112	116	108	111	115	108	114	118	110	112	115	108	107	116	99
Child dependency Ratio	101	104	98	100	101	99	92	92	93	99	102	97	100	104	97	87	85	89	105	109	101	105	108	102	107	111	103	106	110	102	98	107	90
Elderly dependency Ratio	7	7	7	6	6	6	8	8	7	7	6	8	6	6	5	6	5	6	7	7	7	6	7	6	7	7	7	6	5	7	9	9	9

## Sheet: Table A3 - Urban
Table A03: Population (De Jure) by Age (Single Years), Sex, Province and Region, Zambia Urban 2010
	Urban Total			Central			Copperbelt			Eastern			Luapula			Lusaka			Muchinga			Northern			North Western			Southern			Western
Age	Total	Male	Female	Total	Male	Female	Total	Male	Female	Total	Male	Female	Total	Male	Female	Total	Male	Female	Total	Male	Female	Total	Male	Female	Total	Male	Female	Total	Male	Female	Total	Male	Female
Total	5173450	2548011	2625439	328537	160752	167785	1595456	791709	803747	200323	98103	102220	194520	94974	99546	1854907	913394	941513	121082	59382	61700	202616	99096	103520	163983	80638	83345	392175	192211	199964	119851	57752	62099
0	148056	74090	73966	9128	4510	4618	42176	21076	21100	5571	2778	2793	5851	2936	2915	54731	27385	27346	3852	1948	1904	6181	3052	3129	5451	2753	2698	11652	5875	5777	3463	1777	1686
1	157748	78539	79209	9552	4760	4792	47031	23396	23635	6360	3126	3234	6061	3019	3042	56952	28279	28673	3935	1983	1952	6184	3107	3077	5745	2840	2905	12302	6203	6099	3626	1826	1800
2	152635	76501	76134	9457	4775	4682	44909	22556	22353	6226	3122	3104	6434	3177	3257	54696	27455	27241	3875	1984	1891	6691	3375	3316	5573	2783	2790	11239	5523	5716	3535	1751	1784
3	152981	75210	77771	9600	4774	4826	44977	22049	22928	6166	3035	3131	6353	3146	3207	54636	26841	27795	4116	2031	2085	6740	3332	3408	5485	2627	2858	11344	5586	5758	3564	1789	1775
4	153172	76124	77048	9674	4805	4869	45743	22909	22834	6224	3117	3107	6421	3170	3251	53617	26641	26976	4209	1989	2220	6812	3353	3459	5381	2692	2689	11475	5654	5821	3616	1794	1822
5	140934	70127	70807	8849	4397	4452	41484	20743	20741	5917	2938	2979	5859	2933	2926	49773	24820	24953	3727	1882	1845	6324	3073	3251	5037	2444	2593	10739	5257	5482	3225	1640	1585
6	136222	67090	69132	8586	4267	4319	40540	20009	20531	5694	2837	2857	5776	2818	2958	47786	23499	24287	3685	1803	1882	5938	2889	3049	4841	2378	2463	10319	5063	5256	3057	1527	1530
7	137754	68481	69273	8886	4383	4503	40544	20222	20322	5815	2835	2980	5917	2904	3013	48031	23897	24134	3731	1896	1835	6425	3160	3265	4917	2486	2431	10289	5098	5191	3199	1600	1599
8	124558	60233	64325	8108	3908	4200	37259	18015	19244	5114	2506	2608	5372	2632	2740	43708	21038	22670	3215	1585	1630	5511	2593	2918	4185	2029	2156	9307	4540	4767	2779	1387	1392
9	116702	56337	60365	7694	3737	3957	35597	17251	18346	4531	2170	2361	4802	2351	2451	40587	19509	21078	3007	1459	1548	5013	2404	2609	3878	1869	2009	8841	4233	4608	2752	1354	1398
10	161551	78759	82792	10668	5160	5508	49352	24217	25135	6805	3268	3537	7554	3747	3807	53998	26174	27824	4352	2163	2189	7545	3692	3853	5687	2775	2912	11719	5689	6030	3871	1874	1997
11	113129	54089	59040	7330	3513	3817	35620	17192	18428	4585	2175	2410	4531	2217	2314	39311	18660	20651	2638	1225	1413	4571	2211	2360	3665	1760	1905	8259	3867	4392	2619	1269	1350
12	138157	65974	72183	9449	4545	4904	42901	20820	22081	5549	2628	2921	5814	2799	3015	47156	22122	25034	3489	1664	1825	6006	2974	3032	4452	2140	2312	10120	4688	5432	3221	1594	1627
13	128206	60158	68048	8440	3947	4493	41711	19908	21803	5015	2283	2732	4676	2322	2354	44112	20284	23828	2825	1387	1438	4902	2317	2585	3993	1913	2080	9644	4424	5220	2888	1373	1515
14	131046	61443	69603	8876	4162	4714	42653	20324	22329	4997	2362	2635	4980	2469	2511	44531	20418	24113	2996	1413	1583	5276	2539	2737	4241	1981	2260	9372	4305	5067	3124	1470	1654
15	134075	63473	70602	9169	4377	4792	43194	20661	22533	5308	2552	2756	5148	2538	2610	44556	20725	23831	3271	1592	1679	5604	2777	2827	4250	1999	2251	10365	4766	5599	3210	1486	1724
16	132481	61653	70828	8981	4142	4839	43488	20361	23127	5166	2443	2723	4931	2431	2500	44015	20138	23877	2985	1455	1530	5203	2472	2731	4142	1962	2180	10270	4739	5531	3300	1510	1790
17	123997	59029	64968	8643	4071	4572	40995	19735	21260	4573	2216	2357	4506	2201	2305	41402	19366	22036	2779	1330	1449	4671	2285	2386	3863	1890	1973	9576	4465	5111	2989	1470	1519
18	143978	69410	74568	10126	4912	5214	46398	22661	23737	5663	2834	2829	5601	2752	2849	46671	21818	24853	3465	1710	1755	5981	2993	2988	4675	2261	2414	11665	5632	6033	3733	1837	1896
19	121530	58357	63173	8467	4164	4303	37867	18586	19281	4745	2311	2434	4250	2082	2168	42069	19454	22615	2612	1225	1387	4636	2289	2347	3832	1808	2024	10033	4939	5094	3019	1499	1520
20	130741	61262	69479	8789	4306	4483	39388	18775	20613	5191	2487	2704	5126	2482	2644	45704	20637	25067	3317	1534	1783	5454	2598	2856	3958	1840	2118	10538	5042	5496	3276	1561	1715
21	99450	46107	53343	6309	2960	3349	30006	14328	15678	3691	1729	1962	3120	1456	1664	36873	16609	20264	2135	960	1175	3354	1627	1727	3091	1415	1676	8472	3920	4552	2399	1103	1296
22	109117	49806	59311	6827	3153	3674	32576	15271	17305	4209	1871	2338	3649	1748	1901	40592	18037	22555	2537	1097	1440	4048	1815	2233	3384	1566	1818	8669	4023	4646	2626	1225	1401
23	104325	48159	56166	6132	2895	3237	31008	14728	16280	3912	1730	2182	3166	1467	1699	40257	18220	22037	2207	982	1225	3434	1577	1857	3217	1552	1665	8658	3999	4659	2334	1009	1325
24	101007	46209	54798	5720	2639	3081	30290	14269	16021	3867	1683	2184	2973	1292	1681	39395	17984	21411	2183	988	1195	3237	1436	1801	3068	1414	1654	8010	3527	4483	2264	977	1287
25	112467	52892	59575	6625	3027	3598	33056	15834	17222	4429	2034	2395	3729	1715	2014	43125	20421	22704	2591	1162	1429	4250	1921	2329	3386	1551	1835	8775	4112	4663	2501	1115	1386
26	99625	46269	53356	5522	2493	3029	29895	14195	15700	3785	1690	2095	2854	1209	1645	39216	18317	20899	2099	920	1179	3214	1459	1755	3047	1493	1554	7819	3559	4260	2174	934	1240
27	92200	44364	47836	5092	2362	2730	27615	13569	14046	3425	1642	1783	2800	1208	1592	36158	17635	18523	1948	857	1091	2968	1321	1647	2833	1336	1497	7327	3514	3813	2034	920	1114
28	110009	52589	57420	6195	2827	3368	32373	15845	16528	4111	1850	2261	3380	1464	1916	43481	21084	22397	2545	1239	1306	3658	1614	2044	3250	1544	1706	8663	4098	4565	2353	1024	1329
29	78412	37712	40700	4418	2003	2415	23272	11425	11847	2911	1363	1548	2251	1067	1184	31447	15080	16367	1515	730	785	2464	1102	1362	2243	1114	1129	6150	2995	3155	1741	833	908
30	115003	58402	56601	6671	3253	3418	33070	16858	16212	4553	2329	2224	4073	2004	2069	45075	22903	22172	2719	1365	1354	4216	2182	2034	3442	1769	1673	8711	4536	4175	2473	1203	1270
31	61359	31665	29694	3521	1763	1758	17769	9357	8412	2242	1148	1094	1685	794	891	24990	12853	12137	1125	577	548	1872	923	949	1775	935	840	5016	2665	2351	1364	650	714
32	90358	46720	43638	5282	2641	2641	26481	13865	12616	3424	1741	1683	2863	1371	1492	36016	18885	17131	1877	935	942	3062	1492	1570	2529	1309	1220	7010	3579	3431	1814	902	912
33	60022	30784	29238	3331	1644	1687	17735	9271	8464	2356	1219	1137	1777	873	904	24227	12369	11858	1115	592	523	1825	928	897	1628	882	746	4735	2386	2349	1293	620	673
34	66632	35359	31273	3766	1972	1794	19803	10437	9366	2321	1250	1071	2000	1062	938	27099	14532	12567	1292	685	607	1996	1013	983	1771	970	801	5155	2724	2431	1429	714	715
35	83424	46445	36979	4999	2730	2269	24237	13305	10932	3057	1730	1327	2847	1509	1338	32926	18746	14180	1954	1076	878	3141	1698	1443	2216	1220	996	6276	3495	2781	1771	936	835
36	63782	34088	29694	3738	1975	1763	18715	9851	8864	2378	1274	1104	2010	992	1018	25664	14012	11652	1354	711	643	2138	1105	1033	1623	891	732	4854	2584	2270	1308	693	615
37	51857	28084	23773	3073	1654	1419	15473	8139	7334	1931	1057	874	1698	858	840	20727	11623	9104	1034	573	461	1654	880	774	1429	748	681	3791	2034	1757	1047	518	529
38	65220	35566	29654	4030	2169	1861	19423	10261	9162	2500	1371	1129	2097	1116	981	25581	14439	11142	1436	775	661	2429	1274	1155	1683	892	791	4691	2572	2119	1350	697	653
39	42899	22930	19969	2667	1420	1247	13018	6659	6359	1517	852	665	1368	712	656	16982	9388	7594	780	431	349	1368	724	644	1153	595	558	3181	1730	1451	865	419	446
40	64836	37006	27830	4058	2308	1750	19782	10905	8877	2372	1383	989	2405	1330	1075	24551	14501	10050	1430	835	595	2378	1387	991	1888	1002	886	4533	2584	1949	1439	771	668
41	32834	18257	14577	2012	1096	916	10797	5899	4898	1047	562	485	1006	550	456	12313	7065	5248	593	314	279	1048	566	482	926	511	415	2409	1326	1083	683	368	315
42	48969	27379	21590	3116	1712	1404	15621	8514	7107	1785	972	813	1721	906	815	17958	10409	7549	1039	593	446	1778	1010	768	1384	746	638	3544	1984	1560	1023	533	490
43	29129	15470	13659	1833	972	861	9660	5010	4650	926	492	434	972	496	476	10695	5871	4824	543	287	256	984	503	481	779	413	366	2122	1118	1004	615	308	307
44	24949	12950	11999	1614	800	814	8140	4195	3945	918	463	455	919	474	445	8892	4767	4125	470	240	230	863	423	440	699	368	331	1888	957	931	546	263	283
45	38903	20853	18050	2522	1320	1202	12813	6707	6106	1416	767	649	1587	801	786	13544	7519	6025	857	466	391	1596	845	751	1058	561	497	2674	1434	1240	836	433	403
46	39277	20469	18808	2477	1297	1180	13551	6938	6613	1375	686	689	1364	689	675	13774	7416	6358	720	360	360	1384	696	688	1036	570	466	2788	1425	1363	808	392	416
47	23861	12421	11440	1573	770	803	8257	4255	4002	793	426	367	906	449	457	7957	4221	3736	433	222	211	897	476	421	719	374	345	1786	956	830	540	272	268
48	29219	14435	14784	1909	900	1009	9858	4682	5176	1103	549	554	1242	587	655	9722	5073	4649	618	300	318	1202	586	616	840	405	435	2045	1038	1007	680	315	365
49	20104	10100	10004	1333	642	691	7020	3531	3489	723	343	380	715	329	386	6657	3402	3255	416	207	209	714	372	342	597	309	288	1452	736	716	477	229	248
50	32467	16371	16096	2303	1117	1186	11289	5622	5667	1169	617	552	1405	676	729	10364	5356	5008	706	358	348	1306	667	639	981	469	512	2191	1134	1057	753	355	398
51	16939	8364	8575	1117	525	592	6058	2972	3086	570	286	284	647	297	350	5500	2756	2744	312	145	167	608	293	315	448	219	229	1282	685	597	397	186	211
52	25270	12386	12884	1730	834	896	9109	4439	4670	898	439	459	1121	527	594	7947	3962	3985	482	244	238	940	463	477	723	373	350	1734	867	867	586	238	348
53	18107	9207	8900	1226	601	625	6651	3424	3227	627	320	307	699	352	347	5835	2972	2863	317	160	157	599	296	303	480	256	224	1266	643	623	407	183	224
54	19008	9522	9486	1364	672	692	7022	3557	3465	643	299	344	785	361	424	5899	2973	2926	390	197	193	693	342	351	503	245	258	1271	663	608	438	213	225
55	19462	10418	9044	1341	750	591	7089	3834	3255	713	383	330	764	378	386	6203	3291	2912	447	241	206	750	400	350	491	278	213	1218	640	578	446	223	223
56	18217	9644	8573	1224	620	604	6759	3689	3070	600	308	292	746	380	366	5682	3029	2653	389	201	188	650	322	328	528	283	245	1212	614	598	427	198	229
57	12858	6834	6024	947	547	400	4771	2622	2149	423	205	218	513	249	264	3993	2082	1911	251	129	122	451	223	228	334	174	160	818	440	378	357	163	194
58	15515	7959	7556	1091	550	541	5761	3045	2716	510	261	249	694	309	385	4694	2393	2301	350	171	179	591	313	278	425	223	202	971	497	474	428	197	231
59	9404	4935	4469	673	361	312	3429	1876	1553	308	151	157	395	175	220	2936	1525	1411	182	81	101	422	200	222	263	159	104	556	292	264	240	115	125
60	16803	8782	8021	1145	593	552	5958	3203	2755	679	345	334	853	397	456	5118	2696	2422	390	185	205	784	381	403	488	267	221	976	511	465	412	204	208
61	8892	4535	4357	632	307	325	3368	1803	1565	306	151	155	405	176	229	2591	1317	1274	195	96	99	369	157	212	266	150	116	527	271	256	233	107	126
62	12337	6461	5876	864	449	415	4648	2591	2057	410	185	225	634	307	327	3633	1858	1775	269	135	134	486	236	250	314	149	165	769	404	365	310	147	163
63	9445	4993	4452	663	358	305	3518	1970	1548	316	163	153	449	212	237	2818	1491	1327	199	102	97	391	189	202	249	106	143	615	315	300	227	87	140
64	8187	4095	4092	595	309	286	2941	1530	1411	317	148	169	410	191	219	2459	1258	1201	195	89	106	323	136	187	226	99	127	509	248	261	212	87	125
65	11193	5694	5499	760	386	374	4127	2155	1972	416	205	211	558	272	286	3248	1692	1556	287	139	148	526	252	274	316	146	170	656	323	333	299	124	175
66	5702	2630	3072	416	193	223	2068	997	1071	235	106	129	259	108	151	1615	776	839	135	62	73	242	105	137	178	62	116	390	152	238	164	69	95
67	5918	3029	2889	411	215	196	2174	1169	1005	220	106	114	310	149	161	1668	887	781	144	72	72	286	117	169	166	71	95	381	183	198	158	60	98
68	8499	4133	4366	587	287	300	3093	1591	1502	329	148	181	500	255	245	2246	1080	1166	222	92	130	438	179	259	311	130	181	519	256	263	254	115	139
69	4240	2151	2089	328	156	172	1482	793	689	141	57	84	224	115	109	1243	630	613	102	58	44	204	109	95	149	61	88	252	125	127	115	47	68
70	7977	3816	4161	618	282	336	2729	1328	1401	327	157	170	490	238	252	2193	1048	1145	220	109	111	410	179	231	304	144	160	458	227	231	228	104	124
71	3742	1791	1951	282	113	169	1409	691	718	146	75	71	189	91	98	997	487	510	85	41	44	154	79	75	116	48	68	260	120	140	104	46	58
72	5314	2552	2762	396	192	204	1913	952	961	184	84	100	290	130	160	1432	691	741	136	69	67	273	135	138	172	70	102	351	162	189	167	67	100
73	3437	1664	1773	273	146	127	1189	608	581	128	59	69	188	85	103	913	434	479	99	44	55	166	82	84	121	59	62	242	99	143	118	48	70
74	3737	1776	1961	267	120	147	1341	644	697	133	75	58	205	97	108	995	486	509	97	45	52	195	84	111	120	64	56	259	112	147	125	49	76
75	4879	2252	2627	379	160	219	1655	838	817	227	105	122	279	144	135	1290	544	746	131	56	75	251	117	134	212	97	115	314	137	177	141	54	87
76	2964	1367	1597	213	81	132	1090	532	558	109	46	63	171	84	87	745	335	410	72	40	32	136	59	77	93	53	40	209	92	117	126	45	81
77	1982	910	1072	154	70	84	710	333	377	79	36	43	115	58	57	513	222	291	48	21	27	95	52	43	70	37	33	139	61	78	59	20	39
78	3929	1878	2051	279	118	161	1284	657	627	152	73	79	231	103	128	1080	487	593	97	42	55	196	99	97	163	85	78	272	139	133	175	75	100
79	1837	916	921	136	62	74	585	319	266	71	28	43	99	52	47	482	230	252	48	23	25	92	50	42	95	48	47	135	67	68	94	37	57
80	3255	1357	1898	261	99	162	1113	481	632	129	43	86	166	78	88	839	336	503	83	37	46	159	73	86	169	66	103	213	99	114	123	45	78
81	1209	609	600	112	49	63	400	220	180	31	13	18	59	36	23	320	155	165	35	16	19	48	23	25	44	25	19	108	51	57	52	21	31
82	1727	791	936	137	75	62	536	253	283	80	34	46	93	49	44	473	191	282	50	29	21	87	42	45	66	29	37	120	58	62	85	31	54
83	1034	514	520	67	29	38	333	167	166	37	21	16	58	34	24	293	140	153	30	14	16	54	33	21	39	18	21	81	36	45	42	22	20
84	1124	517	607	93	52	41	384	190	194	48	22	26	36	17	19	316	121	195	26	14	12	51	21	30	45	19	26	70	33	37	55	28	27
85	1421	568	853	97	51	46	469	196	273	71	30	41	77	30	47	419	141	278	32	16	16	61	22	39	54	25	29	84	35	49	57	22	35
86	1171	516	655	84	33	51	380	180	200	52	18	34	48	22	26	343	140	203	31	16	15	47	20	27	37	17	20	89	44	45	60	26	34
87	625	255	370	63	25	38	194	83	111	22	7	15	34	13	21	188	73	115	16	5	11	27	10	17	20	11	9	38	15	23	23	13	10
88	987	498	489	76	37	39	255	124	131	35	16	19	41	19	22	359	180	179	29	14	15	44	28	16	42	25	17	65	36	29	41	19	22
89	558	281	277	47	24	23	176	102	74	17	6	11	21	11	10	156	67	89	14	3	11	32	17	15	28	14	14	34	23	11	33	14	19
90	679	289	390	58	29	29	194	95	99	28	7	21	29	11	18	205	78	127	16	9	7	25	12	13	37	17	20	52	21	31	35	10	25
91	209	116	93	22	11	11	66	40	26	5	4	1	4	2	2	61	35	26	3	3	0	6	2	4	15	8	7	14	7	7	13	4	9
92	293	133	160	21	7	14	97	45	52	5	2	3	7	4	3	82	40	42	11	5	6	19	6	13	16	9	7	20	11	9	15	4	11
93	161	57	104	6	1	5	53	20	33	5	4	1	7	3	4	44	10	34	8	2	6	7	4	3	4	1	3	14	6	8	13	6	7
94	135	57	78	15	8	7	35	16	19	5	3	2	4	2	2	42	14	28	3	1	2	4	2	2	5	2	3	11	4	7	11	5	6
95+	1699	559	1140	127	36	91	410	144	266	75	23	52	68	21	47	499	144	355	52	14	38	78	25	53	112	42	70	138	55	83	140	55	85
Median Age	18.7	19	18.5	18.3	18.4	18.2	18.8	19.1	18.6	18.1	18.2	18	17.2	16.9	17.4	19.4	19.9	19	17.2	17.2	17.3	17.1	17.1	17.1	17.3	17.5	17.1	18.8	19.1	18.5	18.5	18.2	18.8
Age group
Total	5173450	2548011	2625439	328537	160752	167785	1595456	791709	803747	200323	98103	102220	194520	94974	99546	1854907	913394	941513	121082	59382	61700	202616	99096	103520	163983	80638	83345	392175	192211	199964	119851	57752	62099
0 - 14	2092851	1023155	1069696	134297	65643	68654	632497	310687	321810	84569	41180	43389	86401	42640	43761	733625	357022	376603	53652	26412	27240	90119	44071	46048	72531	35470	37061	156621	76005	80616	48539	24025	24514
15 - 64	2988962	1481180	1507782	187455	91962	95493	931015	465059	465956	112212	55310	56902	103259	50001	53258	1095983	544478	551505	65068	31859	33209	108084	52987	55097	88133	43665	44468	229566	113417	116149	68187	32442	35745
65+	91637	43676	47961	6785	3147	3638	31944	15963	15981	3542	1613	1929	4860	2333	2527	25299	11894	13405	2362	1111	1251	4413	2038	2375	3319	1503	1816	5988	2789	3199	3125	1285	1840
Total dependency Ratio	73	72	74	75	75	76	71	70	72	79	77	80	88	90	87	69	68	71	86	86	86	87	87	88	86	85	87	71	69	72	76	78	74
Child dependency Ratio	70	69	71	72	71	72	68	67	69	75	74	76	84	85	82	67	66	68	82	83	82	83	83	84	82	81	83	68	67	69	71	74	69
Elderly dependency Ratio	3	3	3	4	3	4	3	3	3	3	3	3	5	5	5	2	2	2	4	3	4	4	4	4	4	3	4	3	2	3	5	4	5

## Sheet: Table A4 - Membership status
Table A04: Population by Age (5 Year Age Groups), Region, Household Membership Status and Sex, Zambia 2010
	Household Membership Status
	Usual Residents Present			Usual Residents Absent			Visitors
	Total	Male	Female	Total	Male	Female	Total	Male	Female
Zambia Total	12362720	6051211	6311509	729946	403436	326510	163594	66042	97552
0 - 4	2186052	1088514	1097538	66696	32954	33742	28835	13758	15077
5 - 9	1841526	917655	923871	74761	36677	38084	14810	6740	8070
10 - 14	1685987	835314	850673	88147	43258	44889	13055	5520	7535
15 - 19	1407600	684868	722732	123515	63748	59767	20284	7991	12293
20 - 24	1095127	495897	599230	99515	57370	42145	22349	8979	13370
25 - 29	989894	457775	532119	67183	39999	27184	16350	6718	9632
30 - 34	789984	393240	396744	50324	31987	18337	10786	4454	6332
35 - 39	640246	329753	310493	42675	27344	15331	7567	3208	4359
40 - 44	442153	230130	212023	31085	20285	10800	5431	2123	3308
45 - 49	350436	173371	177065	25728	15676	10052	4553	1462	3091
50 - 54	265953	127588	138365	18911	11176	7735	4301	1108	3193
55 - 59	181362	89188	92174	12800	7530	5270	3466	849	2617
60 - 64	158417	72618	85799	10146	5683	4463	3458	801	2657
65 - 69	115797	53035	62762	7134	3779	3355	2785	660	2125
70 - 74	88443	41288	47155	4905	2657	2248	2359	641	1718
75 - 79	59833	30164	29669	3230	1765	1465	1587	498	1089
80 - 84	31983	15777	16206	1615	792	823	838	268	570
85 - 89	18219	9197	9022	899	454	445	436	150	286
90 - 94	6180	3099	3081	270	146	124	128	53	75
95+	7528	2740	4788	407	156	251	216	61	155
Rural	7420667	3628531	3792136	498549	278105	220444	84625	35818	48807
0 - 4	1438404	716436	721968	49752	24568	25184	15981	7722	8259
5 - 9	1203637	604310	599327	56480	27754	28726	8610	3931	4679
10 - 14	1038514	526648	511866	63531	31501	32030	7463	3330	4133
15 - 19	792486	393411	399075	82568	43283	39285	10511	4327	6184
20 - 24	587230	264739	322491	62772	36985	25787	11040	4629	6411
25 - 29	521347	237779	283568	43017	26169	16848	8134	3357	4777
30 - 34	414456	201211	213245	32478	21086	11392	5476	2296	3180
35 - 39	348098	171943	176155	27641	18041	9600	3872	1707	2165
40 - 44	252173	125853	126320	20348	13500	6848	2791	1191	1600
45 - 49	207581	100103	107478	17219	10666	6553	2287	800	1487
50 - 54	160370	75229	85141	12703	7685	5018	2025	639	1386
55 - 59	109995	51769	58226	8711	5159	3552	1516	456	1060
60 - 64	105633	45362	60271	7266	4073	3193	1405	399	1006
65 - 69	82043	36295	45748	5336	2882	2454	1114	316	798
70 - 74	65399	30271	35128	3742	2075	1667	989	282	707
75 - 79	44988	23188	21800	2484	1418	1066	693	206	487
80 - 84	23986	12144	11842	1263	637	626	332	103	229
85 - 89	13669	7165	6504	687	368	319	214	73	141
90 - 94	4749	2467	2282	224	126	98	69	29	40
95+	5909	2208	3701	327	129	198	103	25	78
Urban	4942053	2422680	2519373	231397	125331	106066	78969	30224	48745
0 - 4	747648	372078	375570	16944	8386	8558	12854	6036	6818
5 - 9	637889	313345	324544	18281	8923	9358	6200	2809	3391
10 - 14	647473	308666	338807	24616	11757	12859	5592	2190	3402
15 - 19	615114	291457	323657	40947	20465	20482	9773	3664	6109
20 - 24	507897	231158	276739	36743	20385	16358	11309	4350	6959
25 - 29	468547	219996	248551	24166	13830	10336	8216	3361	4855
30 - 34	375528	192029	183499	17846	10901	6945	5310	2158	3152
35 - 39	292148	157810	134338	15034	9303	5731	3695	1501	2194
40 - 44	189980	104277	85703	10737	6785	3952	2640	932	1708
45 - 49	142855	73268	69587	8509	5010	3499	2266	662	1604
50 - 54	105583	52359	53224	6208	3491	2717	2276	469	1807
55 - 59	71367	37419	33948	4089	2371	1718	1950	393	1557
60 - 64	52784	27256	25528	2880	1610	1270	2053	402	1651
65 - 69	33754	16740	17014	1798	897	901	1671	344	1327
70 - 74	23044	11017	12027	1163	582	581	1370	359	1011
75 - 79	14845	6976	7869	746	347	399	894	292	602
80 - 84	7997	3633	4364	352	155	197	506	165	341
85 - 89	4550	2032	2518	212	86	126	222	77	145
90 - 94	1431	632	799	46	20	26	59	24	35
95+	1619	532	1087	80	27	53	113	36	77

## Sheet: Table A5 - Citizenship
Table A05: Population (De Facto) by Age (5 Year Age Groups), Sex, Citizenship and Region, Zambia 2010
	Citizenship
	Total			Zambian			Non-Zambian
	Total	Male	Female	Total	Male	Female	Total	Male	Female
Zambia Total	12526314	6117253	6409061	12482447	6093943	6388504	43867	23310	20557
0 - 4	2214887	1102272	1112615	2210726	1100171	1110555	4161	2101	2060
5 - 9	1856336	924395	931941	1852513	922476	930037	3823	1919	1904
10 - 14	1699042	840834	858208	1695282	838998	856284	3760	1836	1924
15 - 19	1427884	692859	735025	1424765	691407	733358	3119	1452	1667
20 - 24	1117476	504876	612600	1114277	503445	610832	3199	1431	1768
25 - 29	1006244	464493	541751	1002539	462671	539868	3705	1822	1883
30 - 34	800770	397694	403076	796835	395615	401220	3935	2079	1856
35 - 39	647813	332961	314852	643975	330746	313229	3838	2215	1623
40 - 44	447584	232253	215331	444360	230255	214105	3224	1998	1226
45 - 49	354989	174833	180156	352415	173216	179199	2574	1617	957
50 - 54	270254	128696	141558	267970	127363	140607	2284	1333	951
55 - 59	184828	90037	94791	183097	88992	94105	1731	1045	686
60 - 64	161875	73419	88456	160442	72642	87800	1433	777	656
65 - 69	118582	53695	64887	117474	53078	64396	1108	617	491
70 - 74	90802	41929	48873	89970	41470	48500	832	459	373
75 - 79	61420	30662	30758	60863	30354	30509	557	308	249
80 - 84	32821	16045	16776	32524	15880	16644	297	165	132
85 - 89	18655	9347	9308	18490	9261	9229	165	86	79
90 - 94	6308	3152	3156	6246	3127	3119	62	25	37
95+	7744	2801	4943	7684	2776	4908	60	25	35
Rural	7505292	3664349	3840943	7487478	3655198	3832280	17814	9151	8663
0 - 4	1454385	724158	730227	1452192	723028	729164	2193	1130	1063
5 - 9	1212247	608241	604006	1210255	607256	602999	1992	985	1007
10 - 14	1045977	529978	515999	1043932	528987	514945	2045	991	1054
15 - 19	802997	397738	405259	801382	396977	404405	1615	761	854
20 - 24	598270	269368	328902	596991	268798	328193	1279	570	709
25 - 29	529481	241136	288345	528537	240718	287819	944	418	526
30 - 34	419932	203507	216425	418930	203027	215903	1002	480	522
35 - 39	351970	173650	178320	350836	173071	177765	1134	579	555
40 - 44	254964	127044	127920	253880	126424	127456	1084	620	464
45 - 49	209868	100903	108965	208931	100323	108608	937	580	357
50 - 54	162395	75868	86527	161546	75386	86160	849	482	367
55 - 59	111511	52225	59286	110849	51826	59023	662	399	263
60 - 64	107038	45761	61277	106471	45439	61032	567	322	245
65 - 69	83157	36611	46546	82653	36334	46319	504	277	227
70 - 74	66388	30553	35835	65989	30322	35667	399	231	168
75 - 79	45681	23394	22287	45395	23241	22154	286	153	133
80 - 84	24318	12247	12071	24161	12157	12004	157	90	67
85 - 89	13883	7238	6645	13786	7188	6598	97	50	47
90 - 94	4818	2496	2322	4789	2480	2309	29	16	13
95+	6012	2233	3779	5973	2216	3757	39	17	22
Urban	5021022	2452904	2568118	4994969	2438745	2556224	26053	14159	11894
0 - 4	760502	378114	382388	758534	377143	381391	1968	971	997
5 - 9	644089	316154	327935	642258	315220	327038	1831	934	897
10 - 14	653065	310856	342209	651350	310011	341339	1715	845	870
15 - 19	624887	295121	329766	623383	294430	328953	1504	691	813
20 - 24	519206	235508	283698	517286	234647	282639	1920	861	1059
25 - 29	476763	223357	253406	474002	221953	252049	2761	1404	1357
30 - 34	380838	194187	186651	377905	192588	185317	2933	1599	1334
35 - 39	295843	159311	136532	293139	157675	135464	2704	1636	1068
40 - 44	192620	105209	87411	190480	103831	86649	2140	1378	762
45 - 49	145121	73930	71191	143484	72893	70591	1637	1037	600
50 - 54	107859	52828	55031	106424	51977	54447	1435	851	584
55 - 59	73317	37812	35505	72248	37166	35082	1069	646	423
60 - 64	54837	27658	27179	53971	27203	26768	866	455	411
65 - 69	35425	17084	18341	34821	16744	18077	604	340	264
70 - 74	24414	11376	13038	23981	11148	12833	433	228	205
75 - 79	15739	7268	8471	15468	7113	8355	271	155	116
80 - 84	8503	3798	4705	8363	3723	4640	140	75	65
85 - 89	4772	2109	2663	4704	2073	2631	68	36	32
90 - 94	1490	656	834	1457	647	810	33	9	24
95+	1732	568	1164	1711	560	1151	21	8	13

## Sheet: Table A6 - Place of Birth
Table A06: Population (De Facto) by Age (5 Year Age Groups), Sex, Zambian and Non Zambian Citizenship and Place of Birth within or outside Zambia, Zambia 2010
Age	Total	Zambian						Non Zambian
		Born in Zambia			Born outside Zambia			Born in Zambia			Born outside Zambia
		Total	RURAL	URBAN	Total	Africa	Outside Africa	Total	RURAL	URBAN	Total	Africa	Outside Africa
Total	12526314	12415000	7873803	4541197	66771	61115	5656	8486	5108	3378	35009	25674	9335
0 - 4	2214887	2207024	1434298	772726	3667	2937	730	2750	1814	936	1386	905	481
5 - 9	1856336	1848428	1211355	637073	4061	3382	679	2019	1365	654	1787	1322	465
10 - 14	1699042	1690987	1055332	635655	4264	3683	581	1116	663	453	2636	2203	433
15 - 19	1427884	1420439	827017	593422	4291	3760	531	580	287	293	2529	2223	306
20 - 24	1117476	1109704	639850	469854	4544	4062	482	355	205	150	2827	2283	544
25 - 29	1006244	997449	572743	424706	5059	4587	472	326	142	184	3344	2336	1008
30 - 34	800770	792010	458628	333382	4780	4343	437	309	137	172	3597	2464	1133
35 - 39	647813	639243	388946	250297	4702	4350	352	278	128	150	3533	2454	1079
40 - 44	447584	439717	291872	147845	4591	4300	291	216	99	117	2983	2111	872
45 - 49	354989	347622	248153	99469	4726	4510	216	157	81	76	2386	1633	753
50 - 54	270254	263420	197121	66299	4480	4315	165	133	61	72	2113	1500	613
55 - 59	184828	179377	138231	41146	3652	3483	169	75	36	39	1625	1126	499
60 - 64	161875	156825	129229	27596	3563	3389	174	66	33	33	1346	883	463
65+	336332	322755	281028	41727	10391	10014	377	106	57	49	2917	2231	686
Male
Total	6117253	6061051	3854395	2206656	32576	29750	2826	4316	2589	1727	18791	13486	5305
0 - 4	1102272	1098346	713929	384417	1805	1452	353	1381	922	459	703	460	243
5 - 9	924395	920555	605961	314594	1907	1604	303	1004	669	335	904	658	246
10 - 14	840834	836915	529604	307311	2062	1785	277	548	331	217	1283	1034	249
15 - 19	692859	689486	405784	283702	1902	1623	279	286	154	132	1160	1006	154
20 - 24	504876	501576	289668	211908	1856	1626	230	165	92	73	1261	997	264
25 - 29	464493	460268	265831	194437	2384	2157	227	171	70	101	1638	1086	552
30 - 34	397694	393078	228388	164690	2513	2293	220	172	76	96	1893	1275	618
35 - 39	332961	328124	196688	131436	2608	2417	191	170	79	91	2030	1389	641
40 - 44	232253	227699	148538	79161	2532	2374	158	133	55	78	1850	1313	537
45 - 49	174833	170777	121115	49662	2408	2298	110	86	44	42	1514	1026	488
50 - 54	128696	125145	93732	31413	2187	2107	80	80	38	42	1236	874	362
55 - 59	90037	87243	66793	20450	1719	1630	89	38	17	21	989	694	295
60 - 64	73419	70997	57510	13487	1631	1544	87	38	19	19	726	466	260
65+	157631	150842	130854	19988	5062	4840	222	44	23	21	1604	1208	396
Female
Total	6409061	6353949	4019408	2334541	34195	31365	2830	4170	2519	1651	16218	12188	4030
0 - 4	1112615	1108678	720369	388309	1862	1485	377	1369	892	477	683	445	238
5 - 9	931941	927873	605394	322479	2154	1778	376	1015	696	319	883	664	219
10 - 14	858208	854072	525728	328344	2202	1898	304	568	332	236	1353	1169	184
15 - 19	735025	730953	421233	309720	2389	2137	252	294	133	161	1369	1217	152
20 - 24	612600	608128	350182	257946	2688	2436	252	190	113	77	1566	1286	280
25 - 29	541751	537181	306912	230269	2675	2430	245	155	72	83	1706	1250	456
30 - 34	403076	398932	230240	168692	2267	2050	217	137	61	76	1704	1189	515
35 - 39	314852	311119	192258	118861	2094	1933	161	108	49	59	1503	1065	438
40 - 44	215331	212018	143334	68684	2059	1926	133	83	44	39	1133	798	335
45 - 49	180156	176845	127038	49807	2318	2212	106	71	37	34	872	607	265
50 - 54	141558	138275	103389	34886	2293	2208	85	53	23	30	877	626	251
55 - 59	94791	92134	71438	20696	1933	1853	80	37	19	18	636	432	204
60 - 64	88456	85828	71719	14109	1932	1845	87	28	14	14	620	417	203
65+	178701	171913	150174	21739	5329	5174	155	62	34	28	1313	1023	290

## Sheet: Table A7 - dejure
Table A07: Population (De jure) by Province, Age (5 Year Age Groups), Sex and Region, Zambia 2010
	Total			Rural			Urban
	Total	Male	Female	Total	Male	Female	Total	Male	Female
Total Zambia	13092666	6454647	6638019	7919216	3906636	4012580	5173450	2548011	2625439
0 - 4	2252748	1121468	1131280	1488156	741004	747152	764592	380464	384128
5 - 9	1916287	954332	961955	1260117	632064	628053	656170	322268	333902
10 - 14	1774134	878572	895562	1102045	558149	543896	672089	320423	351666
15 - 19	1531115	748616	782499	875054	436694	438360	656061	311922	344139
20 - 24	1194642	553267	641375	650002	301724	348278	544640	251543	293097
25 - 29	1057077	497774	559303	564364	263948	300416	492713	233826	258887
30 - 34	840308	425227	415081	446934	222297	224637	393374	202930	190444
35 - 39	682921	357097	325824	375739	189984	185755	307182	167113	140069
40 - 44	473238	250415	222823	272521	139353	133168	200717	111062	89655
45 - 49	376164	189047	187117	224800	110769	114031	151364	78278	73086
50 - 54	284864	138764	146100	173073	82914	90159	111791	55850	55941
55 - 59	194162	96718	97444	118706	56928	61778	75456	39790	35666
60 - 64	168563	78301	90262	112899	49435	63464	55664	28866	26798
65+	346443	165049	181394	254806	121373	133433	91637	43676	47961
Central Province	1307111	648465	658646	978574	487713	490861	328537	160752	167785
0 - 4	228557	113637	114920	181146	90013	91133	47411	23624	23787
5 - 9	196692	98355	98337	154569	77663	76906	42123	20692	21431
10 - 14	183895	91529	92366	139132	70202	68930	44763	21327	23436
15 - 19	156949	77789	79160	111563	56123	55440	45386	21666	23720
20 - 24	116538	55292	61246	82761	39339	43422	33777	15953	17824
25 - 29	96742	45657	51085	68890	32945	35945	27852	12712	15140
30 - 34	78272	39163	39109	55701	27890	27811	22571	11273	11298
35 - 39	64970	33879	31091	46463	23931	22532	18507	9948	8559
40 - 44	46035	24492	21543	33402	17604	15798	12633	6888	5745
45 - 49	36822	18449	18373	27008	13520	13488	9814	4929	4885
50 - 54	28584	13903	14681	20844	10154	10690	7740	3749	3991
55 - 59	19514	9857	9657	14238	7029	7209	5276	2828	2448
60 - 64	17445	8348	9097	13546	6332	7214	3899	2016	1883
65+	36096	18115	17981	29311	14968	14343	6785	3147	3638
Copperbelt Province	1972317	981887	990430	376861	190178	186683	1595456	791709	803747
0 - 4	289631	144296	145335	64795	32310	32485	224836	111986	112850
5 - 9	252455	124895	127560	57031	28655	28376	195424	96240	99184
10 - 14	264522	128889	135633	52285	26428	25857	212237	102461	109776
15 - 19	254282	123345	130937	42340	21341	20999	211942	102004	109938
20 - 24	192436	91178	101258	29168	13807	15361	163268	77371	85897
25 - 29	172521	83493	89028	26310	12625	13685	146211	70868	75343
30 - 34	137025	71291	65734	22167	11503	10664	114858	59788	55070
35 - 39	110093	58656	51437	19227	10441	8786	90866	48215	42651
40 - 44	77849	42129	35720	13849	7606	6243	64000	34523	29477
45 - 49	63138	32026	31112	11639	5913	5726	51499	26113	25386
50 - 54	49652	24647	25005	9523	4633	4890	40129	20014	20115
55 - 59	35201	18758	16443	7392	3692	3700	27809	15066	12743
60 - 64	27314	14464	12850	6881	3367	3514	20433	11097	9336
65+	46198	23820	22378	14254	7857	6397	31944	15963	15981
Eastern Province	1592661	784680	807981	1392338	686577	705761	200323	98103	102220
0 - 4	285332	141474	143858	254785	126296	128489	30547	15178	15369
5 - 9	246740	123410	123330	219669	110124	109545	27071	13286	13785
10 - 14	221495	111865	109630	194544	99149	95395	26951	12716	14235
15 - 19	179535	90204	89331	154080	77848	76232	25455	12356	13099
20 - 24	136688	64347	72341	115818	54847	60971	20870	9500	11370
25 - 29	118430	55852	62578	99769	47273	52496	18661	8579	10082
30 - 34	92926	46851	46075	78030	39164	38866	14896	7687	7209
35 - 39	78369	40156	38213	66986	33872	33114	11383	6284	5099
40 - 44	54503	28038	26465	47455	24166	23289	7048	3872	3176
45 - 49	45274	22503	22771	39864	19732	20132	5410	2771	2639
50 - 54	33840	16129	17711	29933	14168	15765	3907	1961	1946
55 - 59	23828	11418	12410	21274	10110	11164	2554	1308	1246
60 - 64	23144	9697	13447	21116	8705	12411	2028	992	1036
65+	52557	22736	29821	49015	21123	27892	3542	1613	1929
Luapula Province	991927	488589	503338	797407	393615	403792	194520	94974	99546
0 - 4	182488	90781	91707	151368	75333	76035	31120	15448	15672
5 - 9	155101	77723	77378	127375	64085	63290	27726	13638	14088
10 - 14	137267	69215	68052	109712	55661	54051	27555	13554	14001
15 - 19	108966	53658	55308	84530	41654	42876	24436	12004	12432
20 - 24	79896	35715	44181	61862	27270	34592	18034	8445	9589
25 - 29	72487	32769	39718	57473	26106	31367	15014	6663	8351
30 - 34	58800	29256	29544	46402	23152	23250	12398	6104	6294
35 - 39	49416	25262	24154	39396	20075	19321	10020	5187	4833
40 - 44	37055	19549	17506	30032	15793	14239	7023	3756	3267
45 - 49	29907	15205	14702	24093	12350	11743	5814	2855	2959
50 - 54	23546	11757	11789	18889	9544	9345	4657	2213	2444
55 - 59	16010	7763	8247	12898	6272	6626	3112	1491	1621
60 - 64	14479	6697	7782	11728	5414	6314	2751	1283	1468
65+	26509	13239	13270	21649	10906	10743	4860	2333	2527
Lusaka Province	2191225	1082998	1108227	336318	169604	166714	1854907	913394	941513
0 - 4	331413	164801	166612	56781	28200	28581	274632	136601	138031
5 - 9	278687	137207	141480	48802	24444	24358	229885	112763	117122
10 - 14	275462	130613	144849	46354	22955	23399	229108	107658	121450
15 - 19	258182	121357	136825	39469	19856	19613	218713	101501	117212
20 - 24	232881	105807	127074	30060	14320	15740	202821	91487	111334
25 - 29	219765	105539	114226	26338	13002	13336	193427	92537	100890
30 - 34	179306	93163	86143	21899	11621	10278	157407	81542	75865
35 - 39	139758	78060	61698	17878	9852	8026	121880	68208	53672
40 - 44	86654	49506	37148	12245	6893	5352	74409	42613	31796
45 - 49	61366	32762	28604	9712	5131	4581	51654	27631	24023
50 - 54	43154	21879	21275	7609	3860	3749	35545	18019	17526
55 - 59	28359	14822	13537	4851	2502	2349	23508	12320	11188
60 - 64	21083	10809	10274	4464	2189	2275	16619	8620	7999
65+	35155	16673	18482	9856	4779	5077	25299	11894	13405
Muchinga Province	711657	349872	361785	590575	290490	300085	121082	59382	61700
0 - 4	132391	65779	66612	112404	55844	56560	19987	9935	10052
5 - 9	115087	57579	57508	97722	48954	48768	17365	8625	8740
10 - 14	98536	49675	48861	82236	41823	40413	16300	7852	8448
15 - 19	78834	38606	40228	63722	31294	32428	15112	7312	7800
20 - 24	60096	27151	32945	47717	21590	26127	12379	5561	6818
25 - 29	52690	24341	28349	41992	19433	22559	10698	4908	5790
30 - 34	39828	20035	19793	31700	15881	15819	8128	4154	3974
35 - 39	33822	17185	16637	27264	13619	13645	6558	3566	2992
40 - 44	24104	12484	11620	20029	10215	9814	4075	2269	1806
45 - 49	19968	9944	10024	16924	8389	8535	3044	1555	1489
50 - 54	14810	7263	7547	12603	6159	6444	2207	1104	1103
55 - 59	10005	4910	5095	8386	4087	4299	1619	823	796
60 - 64	9784	4294	5490	8536	3687	4849	1248	607	641
65+	21702	10626	11076	19340	9515	9825	2362	1111	1251
Northern Province	1105824	546851	558973	903208	447755	455453	202616	99096	103520
0 - 4	210185	105045	105140	177577	88826	88751	32608	16219	16389
5 - 9	176093	87636	88457	146882	73517	73365	29211	14119	15092
10 - 14	151848	76678	75170	123548	62945	60603	28300	13733	14567
15 - 19	120656	59056	61600	94561	46240	48321	26095	12816	13279
20 - 24	91563	41452	50111	72036	32399	39637	19527	9053	10474
25 - 29	82129	38213	43916	65575	30796	34779	16554	7417	9137
30 - 34	61520	31166	30354	48549	24628	23921	12971	6538	6433
35 - 39	53705	27569	26136	42975	21888	21087	10730	5681	5049
40 - 44	38287	20192	18095	31236	16303	14933	7051	3889	3162
45 - 49	32558	16531	16027	26765	13556	13209	5793	2975	2818
50 - 54	24101	12217	11884	19955	10156	9799	4146	2061	2085
55 - 59	16571	8277	8294	13707	6819	6888	2864	1458	1406
60 - 64	14819	6743	8076	12466	5644	6822	2353	1099	1254
65+	31789	16076	15713	27376	14038	13338	4413	2038	2375
North-Western Province	727044	358141	368903	563061	277503	285558	163983	80638	83345
0 - 4	137305	68411	68894	109670	54716	54954	27635	13695	13940
5 - 9	114941	57406	57535	92083	46200	45883	22858	11206	11652
10 - 14	102248	51202	51046	80210	40633	39577	22038	10569	11469
15 - 19	83309	41212	42097	62547	31292	31255	20762	9920	10842
20 - 24	60724	28439	32285	44006	20652	23354	16718	7787	8931
25 - 29	53811	25000	28811	39052	17962	21090	14759	7038	7721
30 - 34	41678	20821	20857	30533	14956	15577	11145	5865	5280
35 - 39	33683	16893	16790	25579	12547	13032	8104	4346	3758
40 - 44	24813	12627	12186	19137	9587	9550	5676	3040	2636
45 - 49	19747	9833	9914	15497	7614	7883	4250	2219	2031
50 - 54	14421	6955	7466	11286	5393	5893	3135	1562	1573
55 - 59	10090	4972	5118	8049	3855	4194	2041	1117	924
60 - 64	8953	4041	4912	7410	3270	4140	1543	771	772
65+	21321	10329	10992	18002	8826	9176	3319	1503	1816
Southern Province	1589926	779659	810267	1197751	587448	610303	392175	192211	199964
0 - 4	290935	144914	146021	232923	116073	116850	58012	28841	29171
5 - 9	244242	121728	122514	194747	97537	97210	49495	24191	25304
10 - 14	219392	109086	110306	170278	86113	84165	49114	22973	26141
15 - 19	191090	94967	96123	139181	70426	68755	51909	24541	27368
20 - 24	145950	69112	76838	101603	48601	53002	44347	20511	23836
25 - 29	121194	56689	64505	82460	38411	44049	38734	18278	20456
30 - 34	98042	48451	49591	67415	32561	34854	30627	15890	14737
35 - 39	76896	39185	37711	54103	26770	27333	22793	12415	10378
40 - 44	53096	26634	26462	38600	18665	19935	14496	7969	6527
45 - 49	41632	20185	21447	30887	14596	16291	10745	5589	5156
50 - 54	31174	14696	16478	23430	10704	12726	7744	3992	3752
55 - 59	19645	9446	10199	14870	6963	7907	4775	2483	2292
60 - 64	17150	7453	9697	13754	5704	8050	3396	1749	1647
65+	39488	17113	22375	33500	14324	19176	5988	2789	3199
Western Province	902974	433505	469469	783123	375753	407370	119851	57752	62099
0 - 4	164511	82330	82181	146707	73393	73314	17804	8937	8867
5 - 9	136249	68393	67856	121237	60885	60352	15012	7508	7504
10 - 14	119469	59820	59649	103746	52240	51506	15723	7580	8143
15 - 19	99312	48422	50890	83061	40620	42441	16251	7802	8449
20 - 24	77870	34774	43096	64971	28899	36072	12899	5875	7024
25 - 29	67308	30221	37087	56505	25395	31110	10803	4826	5977
30 - 34	52911	25030	27881	44538	20941	23597	8373	4089	4284
35 - 39	42209	20252	21957	35868	16989	18879	6341	3263	3078
40 - 44	30842	14764	16078	26536	12521	14015	4306	2243	2063
45 - 49	25752	11609	14143	22411	9968	12443	3341	1641	1700
50 - 54	21582	9318	12264	19001	8143	10858	2581	1175	1406
55 - 59	14939	6495	8444	13041	5599	7442	1898	896	1002
60 - 64	14392	5755	8637	12998	5123	7875	1394	632	762
65+	35628	16322	19306	32503	15037	17466	3125	1285	1840
